# Supplementary material for: Poly[[bis­[μ2-N,N′-bis­(2-pyridyl­meth­yl)oxalamide-κ4 N,O:N′,O′][μ2-N,N′-bis­(2-pyridyl­meth­yl)oxalamide-κ2 N:N′]disilver(I)] bis­(trifluoro­methane­sulfonate)]
Source: Acta Crystallogr Sect E Struct Rep Online. 2010 Aug 28;66(Pt 9):m1167–8. doi: 10.1107/S1600536810033611 (PMC3008117; doi:10.1107/S1600536810033611)
Supplement: Supplementary file 1 [file e-66-m1167-sup1.cif]

##############################################################################
###                                                                        ###
###        Electronic paper (Acta Crystallographica Section E)             ###
###                                                                        ###
##############################################################################
#                                                                            #
# This CIF contains the data in a paper accepted for publication in Acta     #
# Crystallographica Section E. It conforms to the requirements of Notes      #
# for Authors for Section E, and has been peer reviewed under the auspices   #
# of the IUCr Commission on Journals.                                        #
#                                                                            #
# Full details of the Crystallographic Information File format               #
# are given in the paper "The Crystallographic Information File (CIF):       #
# a New Standard Archive File for Crystallography" by S. R. Hall, F. H.      #
# Allen and I. D. Brown [Acta Cryst. (1991), A47, 655-685].                  #
#                                                                            #
# The current version of the core CIF dictionary is obtainable from          #
# ftp://ftp.iucr.org/pub/cif_core.dic. The current version number is 2.4.    #
#                                                                            #
# Software is freely available for graphical display of the structure(s) in  #
# this CIF.  For information consult the CIF home page http://www.iucr.org/  #
# cif/home.html                                                              #
#                                                                            #
# This file may be used for bona fide research purposes within the           #
# scientific community so long as proper attribution is given to the journal # 
# article from which it was obtained.                                        #
#                                                                            #
##############################################################################
                                             
data_global
_audit_creation_method     SHELXL-97
_journal_date_recd_electronic     2010-08-18
_journal_date_accepted     2010-08-20
_journal_name_full     'Acta Crystallographica, Section E'
_journal_year     2010
_journal_volume     66
_journal_issue      9
_journal_page_first     m1167
_journal_page_last     m1168
_journal_paper_category     QM
_journal_coeditor_code     PV2322
_publ_contact_author_name     ' Edward RT Tiekink '
_publ_contact_author_address
;
Department of Chemistry, University of Malaya,
50603 Kuala Lumpur, Malaysia
;
_publ_contact_author_email
;
edward.tiekink@gmail.com
;
_publ_contact_author_fax     ' +60 3 7967 4193 '
_publ_contact_author_phone     ' +60 3 7967 6775 '
_publ_section_title
;\
Poly[[bis[\m~2~-<i>N</i>,<i>N</i>'-bis(2-pyridylmethyl)oxalamide-\k^4^<i>N</i>,\
<i>O</i>:<i>N</i>',<i>O</i>'][\m~2~-<i>N</i>,<i>N</i>'-bis(2-pyridylmethyl)\
oxalamide-\k^2^<i>N</i>:<i>N</i>']disilver(I)]
bis(trifluoromethanesulfonate)]
;
loop_
    _publ_author_name
    _publ_author_footnote
    _publ_author_address
    'Arman, Hadi D.' .
;
Department of Chemistry, The University of Texas at San Antonio,
One UTSA Circle, San Antonio, Texas 78249-0698, USA
;
    'Miller, Tyler' .
;
Department of Chemistry, The University of Texas at San Antonio,
One UTSA Circle, San Antonio, Texas 78249-0698, USA
;
    ' Poplaukhin, Pavel' .
;
Chemical Abstracts Service, 2540 Olentangy River Rd, Columbus, Ohio,
43202, USA
;
    'Tiekink, Edward R. T.' .
;
Department of Chemistry, University of Malaya,
50603 Kuala Lumpur, Malaysia
;
_publ_section_synopsis     .
data_I
_audit_creation_method     SHELXL-97
_chemical_name_systematic
;
Poly[[bis[\m~2~-<i>N</i>,<i>N</i>'-bis(2-pyridylmethyl)oxalamide-
\k^4^<i>N</i>,<i>O</i>:<i>N</i>',<i>O</i>'][\m~2~-<i>N</i>,<i>N</i>'-
bis(2-pyridylmethyl)oxalamide-\k^2^<i>N</i>:<i>N</i>']disilver(I)]
bis(trifluoromethanesulfonate)]
;
_chemical_name_common     ?
_chemical_formula_moiety     'C21 H21 Ag N6 O3 +, C F3 O3 S -'
_chemical_formula_sum     'C22 H21 Ag F3 N6 O6 S '
_chemical_formula_iupac     '[Ag (C14 H14 N4 O2)1.5] (C F3 S O3)'
_chemical_formula_weight     662.38
_chemical_melting_point     ?
_symmetry_cell_setting     triclinic
_symmetry_space_group_name_H-M     'P -1'
_symmetry_space_group_name_Hall     '-P 1'
loop_
    _symmetry_equiv_pos_as_xyz
    'x, y, z'
    '-x, -y, -z'
_cell_length_a     8.7242(14)
_cell_length_b     11.1762(17)
_cell_length_c     14.210(2)
_cell_angle_alpha     95.9770(10)
_cell_angle_beta     105.948(2)
_cell_angle_gamma     107.017(3)
_cell_volume     1247.9(3)
_cell_formula_units_Z     2
_cell_measurement_reflns_used     5470
_cell_measurement_theta_min     2.7
_cell_measurement_theta_max     40.5
_cell_measurement_temperature     98(2)
_exptl_crystal_description     'plate'
_exptl_crystal_colour     'colourless'
_exptl_crystal_size_max     0.36
_exptl_crystal_size_mid     0.32
_exptl_crystal_size_min     0.18
_exptl_crystal_density_diffrn     1.763
_exptl_crystal_density_meas     ?
_exptl_crystal_density_method     'not measured'
_exptl_crystal_F_000     666
_exptl_absorpt_coefficient_mu     0.966
_exptl_absorpt_correction_type     multi-scan
_exptl_absorpt_process_details     '(ABSCOR; Higashi, 1995)'
_exptl_absorpt_correction_T_min     0.868
_exptl_absorpt_correction_T_max     1.000
_exptl_special_details
;
;
_diffrn_ambient_temperature     98(2)
_diffrn_radiation_type     MoK\a
_diffrn_radiation_wavelength     0.71069
_diffrn_radiation_source     'fine-focus sealed tube'
_diffrn_radiation_monochromator     graphite
_diffrn_measurement_device_type     'Rigaku AFC12\K/SATURN724'
_diffrn_measurement_method     '\w scans'
_diffrn_detector_area_resol_mean     ?
_diffrn_reflns_number     10177
_diffrn_reflns_av_R_equivalents     0.029
_diffrn_reflns_av_sigmaI/netI     0.043
_diffrn_reflns_theta_min     2.0
_diffrn_reflns_theta_max     27.5
_diffrn_reflns_theta_full     27.5
_diffrn_measured_fraction_theta_max     0.992
_diffrn_measured_fraction_theta_full     0.992
_diffrn_reflns_limit_h_min     -11
_diffrn_reflns_limit_h_max     11
_diffrn_reflns_limit_k_min     -14
_diffrn_reflns_limit_k_max     14
_diffrn_reflns_limit_l_min     -18
_diffrn_reflns_limit_l_max     10
_diffrn_standards_number     0
_diffrn_standards_interval_count     0
_diffrn_standards_interval_time     ?
_diffrn_standards_decay_%     '< 1'
_refine_special_details
;
Refinement of <i>F</i>^2^ against ALL reflections. The weighted <i>R</i>-factor
<i>wR</i> and goodness of fit <i>S</i> are based on <i>F</i>^2^, conventional
<i>R</i>-factors <i>R</i> are based on <i>F</i>, with <i>F</i> set to zero for
negative <i>F</i>^2^. The threshold expression of <i>F</i>^2^ >
\s(<i>F</i>^2^) is used only for calculating <i>R</i>-factors(gt) <i>etc</i>.
and is not relevant to the choice of reflections for refinement.
<i>R</i>-factors based on <i>F</i>^2^ are statistically about twice as large
as those based on <i>F</i>, and <i>R</i>- factors based on ALL data will be
even larger.
;
_reflns_number_total     5688
_reflns_number_gt     5438
_reflns_threshold_expression     I>2\s(I)
_refine_ls_structure_factor_coef     Fsqd
_refine_ls_matrix_type     full
_refine_ls_R_factor_all     0.036
_refine_ls_R_factor_gt     0.034
_refine_ls_wR_factor_gt     0.077
_refine_ls_wR_factor_ref     0.079
_refine_ls_goodness_of_fit_ref     1.05
_refine_ls_restrained_S_all     1.05
_refine_ls_number_reflns     5688
_refine_ls_number_parameters     352
_refine_ls_number_restraints     0
_refine_ls_hydrogen_treatment     constr
_refine_ls_weighting_scheme     calc
_refine_ls_weighting_details
         'calc w=1/[\s^2^(Fo^2^)+(0.0295P)^2^+1.3977P] where P=(Fo^2^+2Fc^2^)/3'
_atom_sites_solution_hydrogens     geom
_atom_sites_solution_primary     direct
_atom_sites_solution_secondary     difmap
_refine_ls_shift/su_max     0.001
_refine_ls_shift/su_mean     0.000
_refine_diff_density_max     0.67
_refine_diff_density_min     -1.05
_refine_ls_extinction_method     none
_refine_ls_extinction_coef     ?
loop_
    _atom_type_symbol
    _atom_type_description
    _atom_type_scat_dispersion_real
    _atom_type_scat_dispersion_imag
    _atom_type_scat_source
    'C' 'C' 0.0033 0.0016
                         'International Tables Vol C Tables 4.2.6.8 and 6.1.1.4'
    'H' 'H' 0.0000 0.0000
                         'International Tables Vol C Tables 4.2.6.8 and 6.1.1.4'
    'Ag' 'Ag' -0.8971 1.1015
                         'International Tables Vol C Tables 4.2.6.8 and 6.1.1.4'
    'N' 'N' 0.0061 0.0033
                         'International Tables Vol C Tables 4.2.6.8 and 6.1.1.4'
    'O' 'O' 0.0106 0.0060
                         'International Tables Vol C Tables 4.2.6.8 and 6.1.1.4'
    'F' 'F' 0.0171 0.0103
                         'International Tables Vol C Tables 4.2.6.8 and 6.1.1.4'
    'S' 'S' 0.1246 0.1234
                         'International Tables Vol C Tables 4.2.6.8 and 6.1.1.4'
_computing_data_collection
                 'CrystalClear (Molecular Structure Corporation & Rigaku, 2005)'
_computing_cell_refinement
                 'CrystalClear (Molecular Structure Corporation & Rigaku, 2005)'
_computing_data_reduction
                 'CrystalClear (Molecular Structure Corporation & Rigaku, 2005)'
_computing_structure_solution     'SHELXS97 (Sheldrick, 2008)'
_computing_structure_refinement     'SHELXL97 (Sheldrick, 2008)'
_computing_molecular_graphics
                      'ORTEP-3 (Farrugia, 1997) and DIAMOND (Brandenburg, 2006)'
_computing_publication_material     'publCIF (Westrip, 2010)'
loop_
    _atom_site_type_symbol
    _atom_site_label
    _atom_site_fract_x
    _atom_site_fract_y
    _atom_site_fract_z
    _atom_site_U_iso_or_equiv
    _atom_site_adp_type
    _atom_site_calc_flag
    _atom_site_refinement_flags
    _atom_site_occupancy
    _atom_site_disorder_assembly
    _atom_site_disorder_group
    Ag Ag 0.18992(2) 0.789941(17) 0.198313(13) 0.01680(6) Uani d . 1 . .
    S S1 0.83484(8) 0.26442(7) 0.26813(5) 0.02348(14) Uani d . 1 . .
    F F1 0.6446(3) 0.3310(3) 0.36252(17) 0.0586(6) Uani d . 1 . .
    F F2 0.8906(4) 0.4736(2) 0.39309(18) 0.0663(7) Uani d . 1 . .
    F F3 0.8647(3) 0.3038(2) 0.45763(14) 0.0527(6) Uani d . 1 . .
    O O1 -0.1034(2) 0.56970(17) 0.06781(14) 0.0230(4) Uani d . 1 . .
    O O2 0.4189(2) 0.89384(17) 0.38477(13) 0.0210(4) Uani d . 1 . .
    O O3 0.5809(2) 0.65495(16) 0.47965(13) 0.0180(3) Uani d . 1 . .
    O O4 0.7817(3) 0.3298(2) 0.18909(16) 0.0330(5) Uani d . 1 . .
    O O5 0.7255(2) 0.1362(2) 0.25641(17) 0.0346(5) Uani d . 1 . .
    O O6 1.0141(2) 0.28246(18) 0.29925(16) 0.0284(4) Uani d . 1 . .
    N N1 0.2257(3) 0.8994(2) 0.06692(15) 0.0171(4) Uani d . 1 . .
    N N2 0.0110(3) 0.63965(19) -0.05116(15) 0.0183(4) Uani d . 1 . .
    H H2N 0.0695 0.6247 -0.0898 0.022 Uiso calc R 1 . .
    N N3 0.0373(3) 0.8513(2) 0.28181(15) 0.0178(4) Uani d . 1 . .
    N N4 0.3734(3) 1.07931(19) 0.42923(15) 0.0162(4) Uani d . 1 . .
    H H4N 0.4058 1.1475 0.4765 0.019 Uiso calc R 1 . .
    N N5 0.3388(2) 0.65910(18) 0.18415(15) 0.0148(4) Uani d . 1 . .
    N N6 0.3291(3) 0.49849(19) 0.39599(15) 0.0166(4) Uani d . 1 . .
    H H6N 0.2627 0.4214 0.3942 0.020 Uiso calc R 1 . .
    C C1 0.3585(3) 1.0079(2) 0.09336(19) 0.0203(5) Uani d . 1 . .
    H H1 0.4419 1.0246 0.1568 0.024 Uiso calc R 1 . .
    C C2 0.3804(3) 1.0972(2) 0.0328(2) 0.0229(5) Uani d . 1 . .
    H H2 0.4757 1.1735 0.0545 0.028 Uiso calc R 1 . .
    C C3 0.2598(4) 1.0721(3) -0.0599(2) 0.0257(6) Uani d . 1 . .
    H H3 0.2707 1.1308 -0.1035 0.031 Uiso calc R 1 . .
    C C4 0.1235(3) 0.9603(2) -0.08807(19) 0.0219(5) Uani d . 1 . .
    H H4 0.0394 0.9414 -0.1516 0.026 Uiso calc R 1 . .
    C C5 0.1091(3) 0.8756(2) -0.02376(18) 0.0177(5) Uani d . 1 . .
    C C6 -0.0395(3) 0.7529(2) -0.0529(2) 0.0210(5) Uani d . 1 . .
    H H6A -0.1056 0.7548 -0.0066 0.025 Uiso calc R 1 . .
    H H6B -0.1140 0.7473 -0.1210 0.025 Uiso calc R 1 . .
    C C7 -0.0292(3) 0.5578(2) 0.00759(18) 0.0168(5) Uani d . 1 . .
    C C8 -0.1050(3) 0.7645(3) 0.2844(2) 0.0240(5) Uani d . 1 . .
    H H8 -0.1325 0.6781 0.2532 0.029 Uiso calc R 1 . .
    C C9 -0.2128(3) 0.7952(3) 0.3302(2) 0.0292(6) Uani d . 1 . .
    H H9 -0.3111 0.7310 0.3314 0.035 Uiso calc R 1 . .
    C C10 -0.1752(3) 0.9210(3) 0.3744(2) 0.0286(6) Uani d . 1 . .
    H H10 -0.2494 0.9452 0.4042 0.034 Uiso calc R 1 . .
    C C11 -0.0268(3) 1.0114(3) 0.37424(19) 0.0224(5) Uani d . 1 . .
    H H11 0.0028 1.0983 0.4049 0.027 Uiso calc R 1 . .
    C C12 0.0774(3) 0.9732(2) 0.32879(17) 0.0159(4) Uani d . 1 . .
    C C13 0.2458(3) 1.0686(2) 0.33435(17) 0.0173(5) Uani d . 1 . .
    H H13A 0.2820 1.0402 0.2783 0.021 Uiso calc R 1 . .
    H H13B 0.2335 1.1531 0.3286 0.021 Uiso calc R 1 . .
    C C14 0.4416(3) 0.9886(2) 0.44598(17) 0.0155(4) Uani d . 1 . .
    C C15 0.4180(3) 0.6709(2) 0.11494(17) 0.0180(5) Uani d . 1 . .
    H H15 0.4053 0.7318 0.0741 0.022 Uiso calc R 1 . .
    C C16 0.5166(3) 0.5990(2) 0.10053(18) 0.0203(5) Uani d . 1 . .
    H H16 0.5752 0.6132 0.0532 0.024 Uiso calc R 1 . .
    C C17 0.5288(3) 0.5057(3) 0.15634(19) 0.0237(5) Uani d . 1 . .
    H H17 0.5921 0.4522 0.1462 0.028 Uiso calc R 1 . .
    C C18 0.4466(3) 0.4921(2) 0.22738(19) 0.0207(5) Uani d . 1 . .
    H H18 0.4524 0.4284 0.2663 0.025 Uiso calc R 1 . .
    C C19 0.3555(3) 0.5721(2) 0.24127(17) 0.0147(4) Uani d . 1 . .
    C C20 0.2721(3) 0.5694(2) 0.32159(17) 0.0167(5) Uani d . 1 . .
    H H20A 0.2964 0.6582 0.3552 0.020 Uiso calc R 1 . .
    H H20B 0.1480 0.5304 0.2900 0.020 Uiso calc R 1 . .
    C C21 0.4798(3) 0.5475(2) 0.46690(17) 0.0152(4) Uani d . 1 . .
    C C22 0.8089(5) 0.3483(3) 0.3762(2) 0.0387(7) Uani d . 1 . .
loop_
    _atom_site_aniso_label
    _atom_site_aniso_U_11
    _atom_site_aniso_U_22
    _atom_site_aniso_U_33
    _atom_site_aniso_U_12
    _atom_site_aniso_U_13
    _atom_site_aniso_U_23
    Ag 0.01925(10) 0.01673(10) 0.01533(10) 0.00778(7) 0.00530(7) 0.00263(7)
    S1 0.0203(3) 0.0251(3) 0.0249(3) 0.0084(3) 0.0054(3) 0.0072(3)
    F1 0.0680(15) 0.0967(19) 0.0516(13) 0.0604(15) 0.0387(12) 0.0368(13)
    F2 0.108(2) 0.0355(12) 0.0527(14) 0.0256(13) 0.0241(14) -0.0027(10)
    F3 0.0741(15) 0.0691(15) 0.0260(9) 0.0405(13) 0.0131(10) 0.0164(10)
    O1 0.0281(9) 0.0181(9) 0.0243(9) 0.0069(7) 0.0121(8) 0.0028(7)
    O2 0.0221(9) 0.0180(9) 0.0183(8) 0.0072(7) 0.0015(7) -0.0030(7)
    O3 0.0194(8) 0.0137(8) 0.0183(8) 0.0030(7) 0.0046(7) 0.0043(7)
    O4 0.0376(11) 0.0423(12) 0.0318(11) 0.0238(10) 0.0157(9) 0.0182(10)
    O5 0.0208(9) 0.0291(11) 0.0438(12) 0.0022(8) 0.0010(9) 0.0082(10)
    O6 0.0176(9) 0.0223(10) 0.0402(11) 0.0034(7) 0.0049(8) 0.0058(9)
    N1 0.0180(10) 0.0182(10) 0.0151(9) 0.0065(8) 0.0046(8) 0.0040(8)
    N2 0.0201(10) 0.0135(9) 0.0195(10) 0.0045(8) 0.0050(8) 0.0033(8)
    N3 0.0151(9) 0.0199(10) 0.0169(10) 0.0047(8) 0.0042(8) 0.0032(8)
    N4 0.0167(9) 0.0143(9) 0.0140(9) 0.0046(8) 0.0014(8) -0.0005(8)
    N5 0.0152(9) 0.0131(9) 0.0156(9) 0.0043(7) 0.0047(8) 0.0022(7)
    N6 0.0174(9) 0.0128(9) 0.0171(9) 0.0024(8) 0.0032(8) 0.0064(8)
    C1 0.0179(11) 0.0223(12) 0.0186(11) 0.0054(10) 0.0054(10) 0.0008(10)
    C2 0.0238(13) 0.0166(12) 0.0259(13) 0.0015(10) 0.0108(11) 0.0017(10)
    C3 0.0358(15) 0.0180(12) 0.0259(13) 0.0079(11) 0.0132(12) 0.0100(10)
    C4 0.0273(13) 0.0203(12) 0.0176(12) 0.0095(10) 0.0040(10) 0.0058(10)
    C5 0.0193(11) 0.0152(11) 0.0183(11) 0.0063(9) 0.0053(9) 0.0025(9)
    C6 0.0193(12) 0.0157(12) 0.0244(12) 0.0062(10) 0.0014(10) 0.0039(10)
    C7 0.0148(10) 0.0133(11) 0.0160(11) 0.0020(9) -0.0005(9) -0.0006(9)
    C8 0.0180(12) 0.0254(13) 0.0216(12) 0.0010(10) 0.0031(10) 0.0031(10)
    C9 0.0160(12) 0.0426(17) 0.0222(13) 0.0006(11) 0.0061(10) 0.0052(12)
    C10 0.0214(13) 0.0506(18) 0.0181(12) 0.0169(13) 0.0080(11) 0.0062(12)
    C11 0.0231(12) 0.0309(14) 0.0174(11) 0.0156(11) 0.0059(10) 0.0050(10)
    C12 0.0168(11) 0.0197(12) 0.0108(10) 0.0079(9) 0.0015(9) 0.0038(9)
    C13 0.0194(11) 0.0176(11) 0.0156(11) 0.0078(9) 0.0043(9) 0.0054(9)
    C14 0.0127(10) 0.0153(11) 0.0166(11) 0.0025(8) 0.0048(9) 0.0013(9)
    C15 0.0203(11) 0.0176(11) 0.0131(10) 0.0041(9) 0.0034(9) 0.0025(9)
    C16 0.0195(11) 0.0222(12) 0.0162(11) 0.0056(10) 0.0053(9) -0.0027(9)
    C17 0.0256(13) 0.0245(13) 0.0201(12) 0.0127(11) 0.0039(10) -0.0025(10)
    C18 0.0249(12) 0.0183(12) 0.0191(12) 0.0119(10) 0.0027(10) 0.0035(10)
    C19 0.0129(10) 0.0132(10) 0.0133(10) 0.0020(8) 0.0000(8) 0.0010(8)
    C20 0.0176(11) 0.0164(11) 0.0153(11) 0.0061(9) 0.0031(9) 0.0052(9)
    C21 0.0190(11) 0.0151(11) 0.0135(10) 0.0071(9) 0.0065(9) 0.0038(9)
    C22 0.0490(19) 0.0446(19) 0.0307(16) 0.0252(16) 0.0144(15) 0.0101(14)
_geom_special_details
;
All e.s.d.'s (except the e.s.d. in the dihedral angle between two l.s. planes)
are estimated using the full covariance matrix. The cell e.s.d.'s are taken
into account individually in the estimation of e.s.d.'s in distances, angles
and torsion angles; correlations between e.s.d.'s in cell parameters are only
used when they are defined by crystal symmetry. An approximate (isotropic)
treatment of cell e.s.d.'s is used for estimating e.s.d.'s involving l.s.
planes.
;
loop_
    _geom_bond_atom_site_label_1
    _geom_bond_atom_site_label_2
    _geom_bond_site_symmetry_2
    _geom_bond_distance
    _geom_bond_publ_flag
    Ag N1 . 2.378(2) y
    Ag N3 . 2.210(2) y
    Ag N5 . 2.250(2) y
    Ag O1 . 2.9665(19) y
    Ag O2 . 2.7299(17) y
    S1 O5 . 1.433(2) ?
    S1 O4 . 1.447(2) ?
    S1 O6 . 1.4487(19) ?
    S1 C22 . 1.818(3) ?
    F1 C22 . 1.344(4) ?
    F2 C22 . 1.333(4) ?
    F3 C22 . 1.333(4) ?
    O1 C7 . 1.225(3) ?
    O2 C14 . 1.228(3) ?
    O3 C21 . 1.225(3) ?
    N1 C1 . 1.341(3) ?
    N1 C5 . 1.347(3) ?
    N2 C7 . 1.337(3) ?
    N2 C6 . 1.457(3) ?
    N2 H2N . 0.8800 ?
    N3 C8 . 1.346(3) ?
    N3 C12 . 1.352(3) ?
    N4 C14 . 1.329(3) ?
    N4 C13 . 1.461(3) ?
    N4 H4N . 0.8800 ?
    N5 C19 . 1.344(3) ?
    N5 C15 . 1.345(3) ?
    N6 C21 . 1.334(3) ?
    N6 C20 . 1.452(3) ?
    N6 H6N . 0.8800 ?
    C1 C2 . 1.390(4) ?
    C1 H1 . 0.9500 ?
    C2 C3 . 1.382(4) ?
    C2 H2 . 0.9500 ?
    C3 C4 . 1.378(4) ?
    C3 H3 . 0.9500 ?
    C4 C5 . 1.386(3) ?
    C4 H4 . 0.9500 ?
    C5 C6 . 1.510(3) ?
    C6 H6A . 0.9900 ?
    C6 H6B . 0.9900 ?
    C7 C7 2_565 1.537(5) ?
    C8 C9 . 1.381(4) ?
    C8 H8 . 0.9500 ?
    C9 C10 . 1.382(4) ?
    C9 H9 . 0.9500 ?
    C10 C11 . 1.391(4) ?
    C10 H10 . 0.9500 ?
    C11 C12 . 1.385(3) ?
    C11 H11 . 0.9500 ?
    C12 C13 . 1.518(3) ?
    C13 H13A . 0.9900 ?
    C13 H13B . 0.9900 ?
    C14 C14 2_676 1.538(5) ?
    C15 C16 . 1.376(4) ?
    C15 H15 . 0.9500 ?
    C16 C17 . 1.386(4) ?
    C16 H16 . 0.9500 ?
    C17 C18 . 1.387(4) ?
    C17 H17 . 0.9500 ?
    C18 C19 . 1.392(3) ?
    C18 H18 . 0.9500 ?
    C19 C20 . 1.511(3) ?
    C20 H20A . 0.9900 ?
    C20 H20B . 0.9900 ?
    C21 C21 2_666 1.543(4) ?
loop_
    _geom_angle_atom_site_label_1
    _geom_angle_atom_site_label_2
    _geom_angle_atom_site_label_3
    _geom_angle_site_symmetry_1
    _geom_angle_site_symmetry_3
    _geom_angle
    _geom_angle_publ_flag
    N3 Ag N5 . . 145.64(8) ?
    N3 Ag N1 . . 114.52(7) ?
    N5 Ag N1 . . 99.84(7) ?
    N3 Ag O2 . . 77.39(7) ?
    N5 Ag O2 . . 86.55(6) ?
    N1 Ag O2 . . 117.91(6) ?
    N3 Ag O1 . . 92.93(6) ?
    N5 Ag O1 . . 84.19(6) ?
    N1 Ag O1 . . 94.90(6) ?
    O2 Ag O1 . . 146.99(5) ?
    O5 S1 O4 . . 115.07(13) ?
    O5 S1 O6 . . 115.22(12) ?
    O4 S1 O6 . . 114.01(13) ?
    O5 S1 C22 . . 102.86(16) ?
    O4 S1 C22 . . 104.09(14) ?
    O6 S1 C22 . . 103.39(15) ?
    C7 O1 Ag . . 91.70(14) ?
    C14 O2 Ag . . 131.58(16) ?
    C1 N1 C5 . . 117.9(2) ?
    C1 N1 Ag . . 115.41(16) ?
    C5 N1 Ag . . 125.33(16) ?
    C7 N2 C6 . . 121.8(2) ?
    C7 N2 H2N . . 119.1 ?
    C6 N2 H2N . . 119.1 ?
    C8 N3 C12 . . 117.9(2) ?
    C8 N3 Ag . . 118.87(18) ?
    C12 N3 Ag . . 123.19(16) ?
    C14 N4 C13 . . 121.6(2) ?
    C14 N4 H4N . . 119.2 ?
    C13 N4 H4N . . 119.2 ?
    C19 N5 C15 . . 118.4(2) ?
    C19 N5 Ag . . 124.21(15) ?
    C15 N5 Ag . . 117.34(16) ?
    C21 N6 C20 . . 121.6(2) ?
    C21 N6 H6N . . 119.2 ?
    C20 N6 H6N . . 119.2 ?
    N1 C1 C2 . . 123.4(2) ?
    N1 C1 H1 . . 118.3 ?
    C2 C1 H1 . . 118.3 ?
    C3 C2 C1 . . 118.2(2) ?
    C3 C2 H2 . . 120.9 ?
    C1 C2 H2 . . 120.9 ?
    C4 C3 C2 . . 118.8(2) ?
    C4 C3 H3 . . 120.6 ?
    C2 C3 H3 . . 120.6 ?
    C3 C4 C5 . . 120.0(2) ?
    C3 C4 H4 . . 120.0 ?
    C5 C4 H4 . . 120.0 ?
    N1 C5 C4 . . 121.7(2) ?
    N1 C5 C6 . . 117.5(2) ?
    C4 C5 C6 . . 120.9(2) ?
    N2 C6 C5 . . 113.0(2) ?
    N2 C6 H6A . . 109.0 ?
    C5 C6 H6A . . 109.0 ?
    N2 C6 H6B . . 109.0 ?
    C5 C6 H6B . . 109.0 ?
    H6A C6 H6B . . 107.8 ?
    O1 C7 N2 . . 125.9(2) ?
    O1 C7 C7 . 2_565 121.7(3) ?
    N2 C7 C7 . 2_565 112.3(3) ?
    N3 C8 C9 . . 123.0(3) ?
    N3 C8 H8 . . 118.5 ?
    C9 C8 H8 . . 118.5 ?
    C8 C9 C10 . . 118.9(3) ?
    C8 C9 H9 . . 120.5 ?
    C10 C9 H9 . . 120.5 ?
    C9 C10 C11 . . 118.8(2) ?
    C9 C10 H10 . . 120.6 ?
    C11 C10 H10 . . 120.6 ?
    C12 C11 C10 . . 119.1(3) ?
    C12 C11 H11 . . 120.4 ?
    C10 C11 H11 . . 120.4 ?
    N3 C12 C11 . . 122.2(2) ?
    N3 C12 C13 . . 118.0(2) ?
    C11 C12 C13 . . 119.8(2) ?
    N4 C13 C12 . . 109.80(19) ?
    N4 C13 H13A . . 109.7 ?
    C12 C13 H13A . . 109.7 ?
    N4 C13 H13B . . 109.7 ?
    C12 C13 H13B . . 109.7 ?
    H13A C13 H13B . . 108.2 ?
    O2 C14 N4 . . 126.2(2) ?
    O2 C14 C14 . 2_676 120.5(3) ?
    N4 C14 C14 . 2_676 113.3(3) ?
    N5 C15 C16 . . 123.1(2) ?
    N5 C15 H15 . . 118.5 ?
    C16 C15 H15 . . 118.5 ?
    C15 C16 C17 . . 118.8(2) ?
    C15 C16 H16 . . 120.6 ?
    C17 C16 H16 . . 120.6 ?
    C16 C17 C18 . . 118.5(2) ?
    C16 C17 H17 . . 120.7 ?
    C18 C17 H17 . . 120.7 ?
    C17 C18 C19 . . 119.6(2) ?
    C17 C18 H18 . . 120.2 ?
    C19 C18 H18 . . 120.2 ?
    N5 C19 C18 . . 121.4(2) ?
    N5 C19 C20 . . 115.7(2) ?
    C18 C19 C20 . . 122.9(2) ?
    N6 C20 C19 . . 113.0(2) ?
    N6 C20 H20A . . 109.0 ?
    C19 C20 H20A . . 109.0 ?
    N6 C20 H20B . . 109.0 ?
    C19 C20 H20B . . 109.0 ?
    H20A C20 H20B . . 107.8 ?
    O3 C21 N6 . . 125.6(2) ?
    O3 C21 C21 . 2_666 121.4(3) ?
    N6 C21 C21 . 2_666 113.0(2) ?
    F3 C22 F2 . . 109.1(3) ?
    F3 C22 F1 . . 106.6(3) ?
    F2 C22 F1 . . 107.8(3) ?
    F3 C22 S1 . . 111.0(2) ?
    F2 C22 S1 . . 111.4(2) ?
    F1 C22 S1 . . 110.8(2) ?
loop_
    _geom_torsion_atom_site_label_1
    _geom_torsion_atom_site_label_2
    _geom_torsion_atom_site_label_3
    _geom_torsion_atom_site_label_4
    _geom_torsion_site_symmetry_1
    _geom_torsion_site_symmetry_2
    _geom_torsion_site_symmetry_3
    _geom_torsion_site_symmetry_4
    _geom_torsion
    _geom_torsion_publ_flag
    N3 Ag O1 C7 . . . . 163.63(15) ?
    N5 Ag O1 C7 . . . . -50.71(15) ?
    N1 Ag O1 C7 . . . . 48.71(15) ?
    O2 Ag O1 C7 . . . . -125.18(15) ?
    N3 Ag O2 C14 . . . . -39.2(2) ?
    N5 Ag O2 C14 . . . . 171.4(2) ?
    N1 Ag O2 C14 . . . . 72.1(2) ?
    O1 Ag O2 C14 . . . . -114.8(2) ?
    N3 Ag N1 C1 . . . . 87.98(19) ?
    N5 Ag N1 C1 . . . . -91.61(18) ?
    O2 Ag N1 C1 . . . . -0.3(2) ?
    O1 Ag N1 C1 . . . . -176.54(17) ?
    N3 Ag N1 C5 . . . . -78.4(2) ?
    N5 Ag N1 C5 . . . . 102.0(2) ?
    O2 Ag N1 C5 . . . . -166.73(18) ?
    O1 Ag N1 C5 . . . . 17.0(2) ?
    N5 Ag N3 C8 . . . . -60.0(2) ?
    N1 Ag N3 C8 . . . . 120.70(19) ?
    O2 Ag N3 C8 . . . . -124.1(2) ?
    O1 Ag N3 C8 . . . . 23.97(19) ?
    N5 Ag N3 C12 . . . . 121.69(19) ?
    N1 Ag N3 C12 . . . . -57.6(2) ?
    O2 Ag N3 C12 . . . . 57.57(18) ?
    O1 Ag N3 C12 . . . . -154.33(18) ?
    N3 Ag N5 C19 . . . . 2.5(3) ?
    N1 Ag N5 C19 . . . . -178.21(18) ?
    O2 Ag N5 C19 . . . . 64.05(18) ?
    O1 Ag N5 C19 . . . . -84.22(18) ?
    N3 Ag N5 C15 . . . . -176.41(15) ?
    N1 Ag N5 C15 . . . . 2.93(18) ?
    O2 Ag N5 C15 . . . . -114.81(17) ?
    O1 Ag N5 C15 . . . . 96.91(17) ?
    C5 N1 C1 C2 . . . . 0.9(4) ?
    Ag N1 C1 C2 . . . . -166.6(2) ?
    N1 C1 C2 C3 . . . . -0.7(4) ?
    C1 C2 C3 C4 . . . . 0.2(4) ?
    C2 C3 C4 C5 . . . . 0.1(4) ?
    C1 N1 C5 C4 . . . . -0.6(4) ?
    Ag N1 C5 C4 . . . . 165.49(18) ?
    C1 N1 C5 C6 . . . . 179.8(2) ?
    Ag N1 C5 C6 . . . . -14.1(3) ?
    C3 C4 C5 N1 . . . . 0.2(4) ?
    C3 C4 C5 C6 . . . . 179.8(2) ?
    C7 N2 C6 C5 . . . . 120.3(2) ?
    N1 C5 C6 N2 . . . . -58.2(3) ?
    C4 C5 C6 N2 . . . . 122.2(3) ?
    Ag O1 C7 N2 . . . . -68.5(2) ?
    Ag O1 C7 C7 . . . 2_565 111.3(3) ?
    C6 N2 C7 O1 . . . . -3.3(4) ?
    C6 N2 C7 C7 . . . 2_565 176.9(2) ?
    C12 N3 C8 C9 . . . . 1.8(4) ?
    Ag N3 C8 C9 . . . . -176.6(2) ?
    N3 C8 C9 C10 . . . . 1.0(4) ?
    C8 C9 C10 C11 . . . . -2.4(4) ?
    C9 C10 C11 C12 . . . . 0.9(4) ?
    C8 N3 C12 C11 . . . . -3.3(3) ?
    Ag N3 C12 C11 . . . . 175.01(18) ?
    C8 N3 C12 C13 . . . . 174.4(2) ?
    Ag N3 C12 C13 . . . . -7.3(3) ?
    C10 C11 C12 N3 . . . . 2.0(4) ?
    C10 C11 C12 C13 . . . . -175.7(2) ?
    C14 N4 C13 C12 . . . . 74.8(3) ?
    N3 C12 C13 N4 . . . . -95.2(2) ?
    C11 C12 C13 N4 . . . . 82.5(3) ?
    Ag O2 C14 N4 . . . . -11.8(4) ?
    Ag O2 C14 C14 . . . 2_676 168.21(18) ?
    C13 N4 C14 O2 . . . . 6.2(4) ?
    C13 N4 C14 C14 . . . 2_676 -173.8(2) ?
    C19 N5 C15 C16 . . . . -0.6(3) ?
    Ag N5 C15 C16 . . . . 178.29(18) ?
    N5 C15 C16 C17 . . . . 3.2(4) ?
    C15 C16 C17 C18 . . . . -2.6(4) ?
    C16 C17 C18 C19 . . . . -0.4(4) ?
    C15 N5 C19 C18 . . . . -2.5(3) ?
    Ag N5 C19 C18 . . . . 178.64(17) ?
    C15 N5 C19 C20 . . . . 176.4(2) ?
    Ag N5 C19 C20 . . . . -2.4(3) ?
    C17 C18 C19 N5 . . . . 3.0(4) ?
    C17 C18 C19 C20 . . . . -175.8(2) ?
    C21 N6 C20 C19 . . . . 76.1(3) ?
    N5 C19 C20 N6 . . . . -165.2(2) ?
    C18 C19 C20 N6 . . . . 13.7(3) ?
    C20 N6 C21 O3 . . . . 2.8(4) ?
    C20 N6 C21 C21 . . . 2_666 -175.8(2) ?
    O5 S1 C22 F3 . . . . 64.0(3) ?
    O4 S1 C22 F3 . . . . -175.7(2) ?
    O6 S1 C22 F3 . . . . -56.3(3) ?
    O5 S1 C22 F2 . . . . -174.2(2) ?
    O4 S1 C22 F2 . . . . -53.9(3) ?
    O6 S1 C22 F2 . . . . 65.5(3) ?
    O5 S1 C22 F1 . . . . -54.3(3) ?
    O4 S1 C22 F1 . . . . 66.1(3) ?
    O6 S1 C22 F1 . . . . -174.5(2) ?
loop_
    _geom_hbond_atom_site_label_D
    _geom_hbond_atom_site_label_H
    _geom_hbond_atom_site_label_A
    _geom_hbond_site_symmetry_A
    _geom_hbond_distance_DH
    _geom_hbond_distance_HA
    _geom_hbond_distance_DA
    _geom_hbond_angle_DHA
    N2 H2n O4 2_665 0.88 2.17 2.992(4) 156
    N4 H4n O3 2_676 0.88 2.19 2.980(3) 149
    N6 H6n O6 1_455 0.88 2.22 2.936(3) 139
    C1 H1 O5 1_565 0.95 2.36 3.197(3) 146
    C17 H17 O4 1_555 0.95 2.43 3.334(4) 158
    C18 H18 F1 1_555 0.95 2.45 3.261(4) 144
    N2 H2n O1 2_565 0.88 2.32 2.697(3) 106
    N4 H4n O2 2_676 0.88 2.32 2.692(3) 105
    N6 H6n O3 2_666 0.88 2.34 2.709(3) 106
