# Supplementary material for: Poly[[bis­[μ2-N,N′-bis­(2-pyridyl­meth­yl)oxalamide-κ4 N,O:N′,O′][μ2-N,N′-bis­(2-pyridyl­meth­yl)oxalamide-κ2 N:N′]disilver(I)] bis­(trifluoro­methane­sulfonate)]
Source: Acta Crystallogr Sect E Struct Rep Online. 2010 Aug 28;66(Pt 9):m1167–8. doi: 10.1107/S1600536810033611 (PMC3008117; doi:10.1107/S1600536810033611)
Supplement: Supplementary file 2 [file e-66-m1167-Isup2.hkl]

#
# h,k,l, Fc-squared, Fo-squared, sigma(Fo-squared) and status flag
#
data_I
_shelx_title '  cd0064a'
_shelx_refln_list_code          4
_shelx_F_calc_maximum      154.96
_exptl_crystal_F_000       666.00
_reflns_d_resolution_high  0.7696
 
loop_
 _symmetry_equiv_pos_as_xyz
 'x, y, z'
 '-x, -y, -z'
 
_cell_length_a     8.7242
_cell_length_b    11.1762
_cell_length_c    14.2100
_cell_angle_alpha  95.977
_cell_angle_beta  105.948
_cell_angle_gamma 107.017
 
_shelx_F_squared_multiplier     1.000
 
loop_
 _refln_index_h
 _refln_index_k
 _refln_index_l
 _refln_F_squared_calc
 _refln_F_squared_meas
 _refln_F_squared_sigma
 _refln_observed_status
   1   0   0     3361.10     3421.07     25.93 o
   2   0   0     1575.72     1572.94     20.94 o
   3   0   0     4156.31     3782.57     41.53 o
   4   0   0       82.55       87.08      7.47 o
   5   0   0     5039.05     5142.80     67.33 o
   6   0   0     1156.91     1196.34     29.36 o
   7   0   0      133.97      130.34      9.58 o
   8   0   0      529.98      520.05     21.67 o
   9   0   0        4.23        0.34      3.26 o
  10   0   0      139.89      125.78     15.08 o
 -10   1   0      337.56      323.84     43.80 o
  -9   1   0      332.79      318.79     44.99 o
  -8   1   0       58.40       67.78      9.65 o
  -7   1   0     2356.64     2431.67     46.51 o
  -6   1   0     2402.02     2451.43     49.10 o
  -5   1   0     5316.14     5336.17     68.93 o
  -4   1   0     6204.03     6225.96     59.39 o
  -3   1   0     1209.31     1230.26     18.45 o
  -1   1   0    12217.54    11302.04    141.20 o
   0   1   0        5.15       -1.07      0.71 o
   2   1   0      218.69      160.88      7.43 o
   3   1   0     1693.91     1691.95     30.76 o
   4   1   0     4468.15     4423.85     54.72 o
   5   1   0       46.18       54.17      4.09 o
   6   1   0      151.74      156.14     13.28 o
   7   1   0     1241.11     1174.66     38.50 o
   8   1   0        0.15        5.12      2.18 o
   9   1   0      886.50      976.20     74.25 o
 -10   2   0      675.82      651.87     38.53 o
  -9   2   0     1111.21     1167.07     28.72 o
  -8   2   0      932.20      927.14     46.62 o
  -7   2   0       58.88       50.08      8.40 o
  -6   2   0     1818.84     1838.50     50.87 o
  -5   2   0    11402.54    12595.22    479.82 o
  -4   2   0      724.93      598.02     23.64 o
  -3   2   0     3004.20     2581.20     65.73 o
  -2   2   0      709.77      696.99     17.71 o
  -1   2   0     4165.88     4127.69     31.37 o
   0   2   0      630.18      611.99     12.12 o
   1   2   0     9624.31     9839.80    115.10 o
   2   2   0    13284.43    13117.07     95.55 o
   3   2   0     5723.06     5870.37     92.49 o
   4   2   0      366.61      355.23     37.25 o
   5   2   0     1703.73     1635.64     39.17 o
   7   2   0      252.47      258.68     22.77 o
   8   2   0     1156.77     1082.69     36.01 o
   9   2   0       20.09       13.92      8.05 o
 -10   3   0     1686.24     1715.57     69.67 o
  -9   3   0       78.70       91.26     21.84 o
  -8   3   0      954.25      937.11     65.89 o
  -7   3   0     2281.99     2331.82     72.58 o
  -6   3   0      312.89      357.31     19.99 o
  -5   3   0     1921.40     1659.54     21.79 o
  -4   3   0    10433.57    10940.85    142.33 o
  -3   3   0      797.06      785.40     19.83 o
  -2   3   0     5136.39     4972.50     51.52 o
  -1   3   0     2517.46     2362.66     34.79 o
   0   3   0       96.98      109.42     14.37 o
   1   3   0     4948.57     4836.01     36.63 o
   2   3   0        2.27       21.81      2.41 o
   3   3   0     4736.37     4799.38     69.48 o
   4   3   0     1952.66     1830.21     35.39 o
   5   3   0      673.47      655.18     39.66 o
   6   3   0      997.34     1012.27     50.16 o
   7   3   0       81.74       70.26     10.13 o
   8   3   0      116.99      112.09     12.02 o
   9   3   0      370.69      343.28     29.08 o
 -10   4   0      650.31      609.04     21.78 o
  -9   4   0      408.75      427.08     32.99 o
  -8   4   0      453.97      538.58     33.64 o
  -7   4   0      339.82      378.06     52.12 o
  -6   4   0     5110.83     4724.49    125.96 o
  -5   4   0       39.70       34.59      6.20 o
  -4   4   0     2685.43     2487.58     72.35 o
  -3   4   0    11563.88    11946.53    155.37 o
  -2   4   0        9.35        9.29      1.58 o
  -1   4   0     7663.84     7422.09     96.00 o
   0   4   0     1866.96     1764.66     45.84 o
   1   4   0       72.55       80.24      5.33 o
   2   4   0       85.04       55.30     10.91 o
   3   4   0      141.72      150.59     12.58 o
   4   4   0      436.12      446.67     23.53 o
   5   4   0      344.25      411.12     33.84 o
   6   4   0       25.18       25.93      6.64 o
   7   4   0      436.32      452.23     24.17 o
   8   4   0      610.29      646.78     12.99 o
 -10   5   0     1544.87     1694.44    138.81 o
  -9   5   0       97.65      104.78     14.45 o
  -8   5   0     1551.80     1482.11     71.67 o
  -7   5   0     1799.68     1855.22     86.40 o
  -6   5   0     1261.83     1210.78     50.23 o
  -5   5   0     2772.69     2553.47     58.96 o
  -4   5   0     5026.80     5154.28    275.95 o
  -3   5   0     1942.84     1881.67     78.85 o
  -2   5   0     2017.43     1868.58     36.78 o
  -1   5   0     2279.34     2576.70     66.05 o
   0   5   0        4.36       16.80      3.42 o
   1   5   0      562.15      524.75     15.72 o
   2   5   0       28.49       19.23      7.27 o
   3   5   0     1536.87     1573.84     48.33 o
   4   5   0      670.07      620.01     35.88 o
   5   5   0        7.74        8.78      3.33 o
   6   5   0      195.22      217.42     19.30 o
   7   5   0       83.01       67.66      7.84 o
   8   5   0      398.85      394.50     27.12 o
 -10   6   0       41.11       48.18      7.18 o
  -9   6   0     2609.32     2752.15    160.99 o
  -8   6   0       33.14       21.40      6.52 o
  -7   6   0     2039.83     1873.01     62.06 o
  -6   6   0     2082.99     1953.35     76.98 o
  -5   6   0      110.36      102.27      8.36 o
  -4   6   0     1052.20     1040.84     21.77 o
  -3   6   0     1777.49     1651.95     47.95 o
  -2   6   0      316.34      313.79     15.65 o
  -1   6   0     1733.80     1578.74     46.38 o
   0   6   0        4.28        8.18      3.80 o
   1   6   0       22.07       54.36      5.93 o
   2   6   0     2219.12     2428.30     48.48 o
   3   6   0       17.60       14.12      7.81 o
   4   6   0      469.72      492.93     29.08 o
   5   6   0      175.89      164.31     12.17 o
   6   6   0      540.00      492.24     67.68 o
   7   6   0      798.97      787.54     18.22 o
 -10   7   0      404.76      422.32     28.62 o
  -9   7   0       32.79       51.20     10.00 o
  -8   7   0     2569.09     2415.60    122.34 o
  -7   7   0      673.51      584.90     36.14 o
  -6   7   0      863.05      788.38     41.69 o
  -5   7   0     2711.91     2633.93     50.72 o
  -4   7   0      186.89      203.59     23.28 o
  -3   7   0     1012.84      947.25     58.32 o
  -2   7   0     1957.85     1914.69     47.08 o
  -1   7   0       87.80      113.66     14.26 o
   0   7   0     2319.72     2408.96     83.70 o
   1   7   0      405.58      440.91     34.96 o
   2   7   0     2344.46     2340.86     47.31 o
   3   7   0     2082.34     2063.32     55.49 o
   4   7   0       33.45       37.77     10.42 o
   5   7   0     1085.74     1068.21     44.00 o
   6   7   0       45.21       47.66      5.45 o
   7   7   0      305.39      274.44     24.16 o
 -10   8   0      209.10      231.66     25.40 o
  -9   8   0      500.21      519.36     65.72 o
  -8   8   0      488.05      489.15     51.27 o
  -7   8   0     2248.21     2322.13     69.92 o
  -6   8   0      922.20      872.55     29.75 o
  -5   8   0      616.91      614.95     36.69 o
  -4   8   0     1727.70     1668.09     58.42 o
  -3   8   0       98.48      112.85     15.59 o
  -2   8   0     2987.71     3234.09     62.30 o
  -1   8   0      824.35      813.22     47.62 o
   0   8   0       35.91       44.61      6.16 o
   1   8   0      981.05     1117.47     41.35 o
   2   8   0       46.98       34.56     18.97 o
   3   8   0      918.89      830.39     41.64 o
   4   8   0      479.57      441.10     32.06 o
   5   8   0       25.13       20.80      4.66 o
   6   8   0      216.46      194.66     14.91 o
 -10   9   0      394.39      418.16     58.98 o
  -9   9   0      209.95      238.46     32.15 o
  -8   9   0      797.58      962.93     80.25 o
  -7   9   0       74.85       73.36     24.79 o
  -6   9   0      308.86      306.90     36.22 o
  -5   9   0     1113.07     1024.78     32.89 o
  -4   9   0     1462.39     1460.75     62.64 o
  -3   9   0     1284.22     1262.79     49.77 o
  -2   9   0      606.80      616.24     36.74 o
  -1   9   0       27.06       35.07      8.80 o
   0   9   0     2417.27     2522.27     65.68 o
   1   9   0        5.33       16.31      5.48 o
   2   9   0      255.53      381.29     46.59 o
   3   9   0        6.03       18.16      5.85 o
   4   9   0      134.37      161.60     25.64 o
   5   9   0      599.27      656.57     20.42 o
  -9  10   0      167.03      206.51     25.96 o
  -8  10   0      208.52      205.60     32.73 o
  -7  10   0      706.73      672.32     26.81 o
  -6  10   0       44.91       34.18      6.37 o
  -5  10   0      555.83      593.98     51.72 o
  -4  10   0      362.61      426.59     32.18 o
  -3  10   0      266.95      271.78     17.13 o
  -2  10   0      226.96      232.74     18.92 o
  -1  10   0     1977.78     1909.66     72.61 o
   0  10   0      382.23      396.91     39.61 o
   1  10   0      451.19      510.87     44.51 o
   2  10   0      480.31      504.27     47.65 o
   3  10   0      814.30      831.03     61.46 o
   4  10   0      111.75      108.86     19.04 o
  -9  11   0      391.72      427.51     50.90 o
  -8  11   0      109.35      115.44     17.16 o
  -7  11   0       11.02        8.78      2.67 o
  -6  11   0      126.98      136.97     22.96 o
  -5  11   0       54.95       44.87      6.54 o
  -4  11   0      828.67      921.92     56.99 o
  -3  11   0      128.16      142.95     13.09 o
  -2  11   0      502.96      509.81     43.06 o
  -1  11   0      976.97     1001.40     47.64 o
   0  11   0       16.82        7.06      2.87 o
   1  11   0      702.01      770.36     72.51 o
   2  11   0     1212.48     1217.26     60.07 o
   3  11   0       73.48       74.05     13.15 o
  -8  12   0      433.43      477.79     66.70 o
  -7  12   0        6.80        6.77      2.89 o
  -6  12   0       86.92       72.31      7.41 o
  -5  12   0      486.62      484.77     32.65 o
  -4  12   0        0.05       12.68      6.77 o
  -3  12   0     1344.65     1362.22     50.30 o
  -2  12   0      359.55      329.76     49.05 o
  -1  12   0     1191.84     1150.86     37.31 o
   0  12   0       43.22       41.42      8.50 o
   1  12   0      185.22      179.88     23.24 o
   2  12   0      141.36      144.69     22.01 o
  -7  13   0      393.38      296.65     32.50 o
  -6  13   0       54.10       48.42     12.12 o
  -5  13   0      256.37      239.35     21.74 o
  -4  13   0      174.43      156.98     17.45 o
  -3  13   0        9.85        6.99      3.62 o
  -2  13   0      294.45      291.45     24.11 o
  -1  13   0      349.77      336.65     22.11 o
   0  13   0      306.36      276.13     41.65 o
   1  13   0      322.52      318.77     27.28 o
  -6  14   0      891.64      839.39     38.44 o
  -5  14   0        6.94        6.62      4.61 o
  -4  14   0        8.74       10.48      3.60 o
  -3  14   0       97.53       98.36     14.82 o
  -2  14   0       40.43       43.80      9.16 o
   1 -14   1      257.10      255.32     39.62 o
   2 -14   1      340.47      331.58     22.88 o
   3 -14   1      143.93      154.81     13.81 o
   4 -14   1      395.59      389.58     30.86 o
   5 -14   1      599.39      609.37     41.63 o
   6 -14   1       37.61       35.78      6.11 o
  -1 -13   1       21.34       25.61     10.21 o
   0 -13   1      293.34      396.84     46.83 o
   1 -13   1      277.25      289.19     25.79 o
   2 -13   1      862.12      984.26     81.57 o
   3 -13   1      210.10      254.25     26.61 o
   4 -13   1        0.23       10.95      4.58 o
   5 -13   1      940.37      999.53     46.25 o
   6 -13   1      603.24      589.07     46.56 o
   7 -13   1       16.72       16.72      9.65 o
  -2 -12   1      219.18      227.86     32.23 o
  -1 -12   1      273.52      325.79     50.96 o
   0 -12   1       30.23       37.18      8.14 o
   1 -12   1      855.66      854.82     58.83 o
   2 -12   1     1822.87     1782.11     34.09 o
   3 -12   1      192.43      221.07     19.09 o
   4 -12   1      946.59      976.63     64.30 o
   5 -12   1      103.27      112.10     13.86 o
   6 -12   1     1425.38     1433.73     91.14 o
   7 -12   1      888.10      742.19     33.02 o
   8 -12   1       23.62       14.97      9.28 o
  -4 -11   1       73.78       85.22     14.78 o
  -3 -11   1     1337.25     1425.16     79.26 o
  -2 -11   1      620.77      597.73     45.57 o
  -1 -11   1       89.62       78.04     16.31 o
   0 -11   1     1131.01     1101.89     51.52 o
   1 -11   1        0.25       16.78      8.17 o
   2 -11   1      228.01      237.37     18.74 o
   3 -11   1     5433.95     5748.80    118.92 o
   4 -11   1      477.06      467.48     44.20 o
   5 -11   1     1946.78     1863.65     67.05 o
   6 -11   1      170.63      185.45     25.64 o
   7 -11   1      773.36      796.59     61.47 o
   8 -11   1     1975.96     2377.64    660.06 o
   9 -11   1       17.75       15.47      8.89 o
  -5 -10   1      537.62      486.57     35.39 o
  -4 -10   1      704.93      734.66     21.02 o
  -3 -10   1      170.48      168.14     29.36 o
  -2 -10   1      587.11      674.74     71.22 o
  -1 -10   1      234.21      301.23     35.29 o
   0 -10   1     1351.82     1255.43     61.27 o
   1 -10   1     4967.38     4971.91    153.02 o
   2 -10   1     1067.15     1037.72     36.87 o
   3 -10   1      271.96      304.01     21.25 o
   4 -10   1     4229.97     4335.76     96.54 o
   5 -10   1       41.17       65.51      7.27 o
   6 -10   1      582.37      531.83     41.24 o
   7 -10   1      977.54      886.07     44.66 o
   8 -10   1      216.08      220.73     31.74 o
   9 -10   1      952.75     1096.57    104.65 o
  -5  -9   1      100.53       83.50     15.53 o
  -4  -9   1      620.00      625.12     36.91 o
  -3  -9   1      495.72      543.78     52.57 o
  -2  -9   1     1034.18      978.43     66.21 o
  -1  -9   1     2604.67     2677.88     86.79 o
   0  -9   1     3121.67     2788.66     74.45 o
   1  -9   1       46.22       57.52     12.42 o
   2  -9   1     3670.07     3664.28     69.58 o
   3  -9   1      911.47      960.99     29.11 o
   4  -9   1      594.03      602.11     40.67 o
   5  -9   1     3640.78     3370.84     74.35 o
   6  -9   1     1361.81     1235.98     91.71 o
   7  -9   1      430.00      438.60     75.80 o
   8  -9   1      863.79      889.01     67.11 o
   9  -9   1       62.20       50.77     10.08 o
  10  -9   1      743.72      717.45     58.72 o
  -6  -8   1       63.56       64.44      8.86 o
  -5  -8   1      864.98      886.87     33.19 o
  -4  -8   1      744.01      700.40     39.53 o
  -3  -8   1      256.60      265.09     16.02 o
  -2  -8   1     2087.33     2189.78     73.33 o
  -1  -8   1      976.67      955.19     36.63 o
   0  -8   1     2198.66     2289.89     80.51 o
   1  -8   1     3634.29     3622.55    102.43 o
   2  -8   1       53.27       78.77     21.98 o
   3  -8   1     3896.93     3952.23     75.34 o
   4  -8   1     1414.05     1312.42     57.68 o
   5  -8   1      820.24      770.15     40.74 o
   6  -8   1     2886.39     2879.90    101.81 o
   7  -8   1      367.14      446.25     44.07 o
   8  -8   1       49.66       87.81     15.70 o
   9  -8   1      608.09      664.53     67.71 o
  10  -8   1        9.12       20.78      7.98 o
  -7  -7   1      448.96      466.60     51.27 o
  -6  -7   1      646.46      657.82     56.13 o
  -5  -7   1       21.51       22.35      3.64 o
  -4  -7   1      180.22      213.89     27.02 o
  -3  -7   1     1528.04     1519.45     50.27 o
  -2  -7   1      702.00      702.53     49.64 o
  -1  -7   1     4074.52     4119.55    113.52 o
   0  -7   1      405.68      432.34     29.51 o
   1  -7   1      962.54      948.71     26.69 o
   2  -7   1     3216.42     3096.46     52.02 o
   3  -7   1        7.20       16.17      2.27 o
   4  -7   1     3957.33     4041.80     91.50 o
   5  -7   1     2583.74     2483.83     58.43 o
   6  -7   1      150.57      125.44     14.30 o
   7  -7   1      414.79      492.40     52.53 o
   8  -7   1      190.22      171.28     20.73 o
   9  -7   1       16.36        5.78      6.66 o
  10  -7   1      309.29      312.90     28.89 o
  -8  -6   1      845.34      813.63     48.10 o
  -7  -6   1      656.69      667.89     23.01 o
  -6  -6   1      285.81      328.62     27.90 o
  -5  -6   1     1682.96     1634.23     60.55 o
  -4  -6   1      318.96      318.53     30.07 o
  -3  -6   1     4155.62     4388.35    101.68 o
  -2  -6   1     3455.38     3175.27     73.56 o
  -1  -6   1      245.97      318.49     19.96 o
   0  -6   1    10010.74    10413.42    230.46 o
   1  -6   1     5683.75     6049.00     85.96 o
   2  -6   1       40.72       48.94      5.03 o
   3  -6   1      796.78      742.83     16.27 o
   4  -6   1      552.48      511.71     18.08 o
   5  -6   1      155.16      161.08     23.85 o
   6  -6   1      313.93      421.92     56.79 o
   7  -6   1       51.56       67.31     13.14 o
   8  -6   1      758.72      796.89     68.95 o
   9  -6   1      245.65      297.59     27.92 o
  10  -6   1      224.65      197.17     18.86 o
  -8  -5   1       26.08       33.13      6.10 o
  -7  -5   1      794.56      829.49     42.20 o
  -6  -5   1     2080.82     1853.30     45.11 o
  -5  -5   1      566.97      590.43     26.69 o
  -4  -5   1     4421.06     4364.01     81.82 o
  -3  -5   1     2121.66     2079.73     50.82 o
  -2  -5   1     4608.50     4917.04     63.61 o
  -1  -5   1     4388.00     4225.70     66.66 o
   0  -5   1     1018.09      977.47     35.89 o
   1  -5   1     1849.38     1809.55     47.44 o
   2  -5   1      331.32      291.21     12.74 o
   3  -5   1     4439.17     4706.75    109.73 o
   4  -5   1      680.56      610.39     37.54 o
   5  -5   1     3914.50     4141.57     54.53 o
   6  -5   1        9.38       13.10      4.53 o
   7  -5   1      355.09      447.39     52.88 o
   8  -5   1       21.72       23.54      5.88 o
   9  -5   1      361.21      383.08     32.55 o
  10  -5   1      656.63      610.78     18.96 o
  -9  -4   1      217.39      188.41     19.82 o
  -8  -4   1      550.16      582.21     38.94 o
  -7  -4   1      130.15      135.23     13.02 o
  -6  -4   1      758.80      730.61     37.87 o
  -5  -4   1     4749.10     4681.34     62.18 o
  -4  -4   1        5.49        2.67      4.02 o
  -3  -4   1     2250.86     2132.79     50.20 o
  -2  -4   1     3058.35     3090.61     29.21 o
  -1  -4   1     1812.49     1955.76     29.21 o
   0  -4   1     8330.53     8595.70     79.33 o
   2  -4   1     2957.39     2992.16     63.11 o
   3  -4   1     2081.43     1998.18     36.32 o
   4  -4   1        2.32        2.97      0.63 o
   5  -4   1     2124.79     2075.95     70.12 o
   6  -4   1      891.88      839.91     52.66 o
   7  -4   1      832.71      913.34     66.26 o
   8  -4   1      210.43      225.31     15.24 o
   9  -4   1      110.03      103.12     13.14 o
  10  -4   1      194.07      185.22     22.45 o
  -9  -3   1      548.43      504.57     38.03 o
  -8  -3   1       37.13       36.84      8.13 o
  -7  -3   1     2510.44     2603.85     52.69 o
  -6  -3   1      534.04      462.54     22.15 o
  -5  -3   1      103.04      108.48      6.98 o
  -4  -3   1     3786.12     3557.59     80.08 o
  -3  -3   1       72.38       56.16      6.35 o
  -2  -3   1     5267.94     5566.86     42.91 o
  -1  -3   1     4473.19     4418.68     39.55 o
   0  -3   1      267.33      278.73     26.93 o
   1  -3   1     5117.73     5076.22     67.02 o
   2  -3   1       72.51      165.38     22.48 o
   3  -3   1      252.08      212.95     12.52 o
   4  -3   1     3088.27     3283.06     62.84 o
   5  -3   1        9.77       -4.22      6.69 o
   6  -3   1     1313.80     1235.38     52.90 o
   7  -3   1      422.83      410.95     48.29 o
   8  -3   1       20.01       10.06      8.69 o
   9  -3   1      178.44      201.05     19.95 o
  10  -3   1       27.93       31.37     11.37 o
  -9  -2   1      481.88      449.44     18.81 o
  -8  -2   1      585.72      558.08     29.10 o
  -7  -2   1       56.43       73.68      7.25 o
  -6  -2   1     2369.96     2272.85     70.87 o
  -5  -2   1     4965.18     5054.70     93.20 o
  -4  -2   1       66.35       82.94      6.81 o
  -3  -2   1     2673.17     2691.11     35.43 o
  -2  -2   1      877.95      861.74     17.70 o
  -1  -2   1      165.78      247.80     12.43 o
   0  -2   1     5662.42     5655.24     72.31 o
   2  -2   1        9.76        8.10      4.08 o
   3  -2   1     2548.04     2498.57     44.64 o
   4  -2   1     2124.75     2186.88     39.24 o
   5  -2   1     1884.88     1942.04     58.20 o
   6  -2   1       29.88       20.89      3.84 o
   7  -2   1     1557.09     1760.10    214.17 o
   8  -2   1     3076.76     3195.05     67.89 o
   9  -2   1      309.30      406.59     52.17 o
  10  -2   1       99.95       97.81     13.56 o
 -10  -1   1      372.10      318.60     41.59 o
  -9  -1   1      567.44      529.62     38.69 o
  -8  -1   1      525.83      533.63     47.21 o
  -7  -1   1      741.43      777.75     46.08 o
  -6  -1   1      745.75      715.43     33.70 o
  -5  -1   1     1430.70     1444.21     26.19 o
  -4  -1   1     4517.70     4753.25     58.79 o
  -3  -1   1     1129.14     1253.31     32.46 o
  -2  -1   1      121.66      170.84     20.04 o
  -1  -1   1     1631.27     1653.05     20.66 o
   0  -1   1     1983.18     1937.53     48.03 o
   1  -1   1     1909.01     1924.66     66.32 o
   2  -1   1     3108.68     3095.51     29.89 o
   3  -1   1     1596.98     1552.62     25.84 o
   4  -1   1     1755.67     1775.94     24.71 o
   5  -1   1     2115.40     2146.41     41.64 o
   6  -1   1     1381.32     1344.10     36.85 o
   7  -1   1      229.07      238.10     21.66 o
   8  -1   1     2142.11     2007.53    117.05 o
   9  -1   1      275.79      239.18     38.34 o
  10  -1   1      247.27      172.00     21.33 o
 -10   0   1       21.41       29.24      7.27 o
  -9   0   1      316.48      360.25     41.54 o
  -8   0   1       25.81       18.19      3.74 o
  -7   0   1      229.08      198.59     20.06 o
  -6   0   1     2769.62     2740.58     52.71 o
  -5   0   1      168.77      197.73     11.55 o
  -4   0   1      106.15      103.02      6.53 o
  -3   0   1      216.63      198.14     16.03 o
  -2   0   1     2277.65     2389.99     35.03 o
  -1   0   1     7487.27     7658.39     96.02 o
   1   0   1        2.11        4.09      0.37 o
   2   0   1     1579.70     1538.95     18.22 o
   3   0   1        7.00       18.56      1.43 o
   4   0   1     2222.56     2091.88     33.61 o
   5   0   1        4.84        7.90      6.56 o
   6   0   1     1288.54     1228.70     28.88 o
   7   0   1     1650.61     1611.08     48.77 o
   8   0   1      138.98      104.76     27.77 o
   9   0   1      465.96      480.89     53.80 o
  10   0   1      103.49       84.07     15.37 o
 -10   1   1      240.68      259.26     34.51 o
  -9   1   1       98.88      145.17     24.33 o
  -8   1   1      958.02      892.83     44.34 o
  -7   1   1     1328.54     1304.03     59.21 o
  -6   1   1      182.81      157.22      9.37 o
  -5   1   1      439.43      381.20     14.72 o
  -4   1   1      315.51      370.69     16.89 o
  -3   1   1      415.99      405.09     10.79 o
  -2   1   1     3592.65     3413.52     30.50 o
  -1   1   1      191.85      188.64      6.82 o
   0   1   1     3798.49     3600.87     77.18 o
   1   1   1      112.15      132.76      5.95 o
   2   1   1    12424.10    12995.18    358.00 o
   4   1   1      424.58      505.43     19.60 o
   5   1   1      240.59      220.33     15.09 o
   6   1   1       74.72       86.16     12.28 o
   7   1   1      942.29      869.46     41.07 o
   8   1   1      613.10      622.84     42.93 o
   9   1   1        4.33        9.54      4.61 o
 -10   2   1      357.67      379.65     38.32 o
  -9   2   1      365.13      369.35     32.14 o
  -8   2   1       61.80       66.74      8.11 o
  -7   2   1     1559.01     1621.54     63.33 o
  -6   2   1      332.13      313.63     30.01 o
  -5   2   1     3283.10     3560.82    152.97 o
  -4   2   1      728.13      741.22     30.86 o
  -3   2   1      379.66      406.21      8.49 o
  -2   2   1    18201.70    18427.13    228.91 o
  -1   2   1      330.20      336.78      7.73 o
   0   2   1      644.47      720.40     20.92 o
   2   2   1     7833.17     8329.74     75.80 o
   3   2   1     3430.77     3540.56     56.20 o
   4   2   1     1078.20     1156.27     24.11 o
   5   2   1      359.77      366.69     20.45 o
   6   2   1     1177.93     1123.91     72.66 o
   7   2   1      564.68      574.12     33.06 o
   8   2   1      257.18      253.81     22.16 o
   9   2   1      108.74       83.53     10.09 o
 -10   3   1      592.88      593.61     36.23 o
  -9   3   1       10.20       14.16      4.65 o
  -8   3   1      536.14      533.76     48.61 o
  -7   3   1       44.23       48.91      7.43 o
  -6   3   1     1338.70     1393.96     57.70 o
  -5   3   1      130.03      149.74     18.48 o
  -4   3   1     2210.49     2184.32     57.04 o
  -3   3   1     7552.72     7300.95    102.37 o
  -2   3   1        7.24       10.72      1.38 o
  -1   3   1     4293.29     4095.58     63.13 o
   0   3   1     1341.73     1318.08     34.29 o
   1   3   1      455.30      413.57     15.88 o
   2   3   1     6309.19     6523.09     97.25 o
   3   3   1      808.47      804.32     12.78 o
   4   3   1     1192.82     1120.06     16.81 o
   5   3   1     2309.01     2230.69     65.20 o
   6   3   1      700.73      626.28     24.76 o
   7   3   1      986.29      931.72     30.35 o
   8   3   1      652.05      626.48     41.23 o
   9   3   1       62.01       46.58      7.41 o
 -11   4   1       86.16       78.76     12.19 o
 -10   4   1      964.88      981.36     65.80 o
  -9   4   1     1185.24     1161.52     71.99 o
  -8   4   1       67.33       64.43      8.93 o
  -7   4   1     2073.05     2027.48     93.53 o
  -6   4   1      123.73      164.34     21.86 o
  -5   4   1     2069.66     2207.52     73.67 o
  -4   4   1     2911.95     3067.24     34.62 o
  -3   4   1      202.45      204.08     10.91 o
  -2   4   1     1973.43     1978.81     56.82 o
  -1   4   1     1218.11     1256.82     33.33 o
   1   4   1     6187.78     6263.96     59.79 o
   2   4   1      591.64      598.04     50.90 o
   3   4   1     4904.70     5078.93     81.14 o
   4   4   1      113.88      135.44     15.26 o
   5   4   1      290.50      291.24     32.18 o
   6   4   1     1692.16     1707.09     42.23 o
   7   4   1        4.10        8.67      2.75 o
   8   4   1      101.30       62.85      8.25 o
 -11   5   1      577.78      573.00     33.18 o
 -10   5   1        1.07        7.39     13.35 o
  -9   5   1      546.31      531.53     80.87 o
  -8   5   1       95.44       99.96     12.57 o
  -7   5   1       99.60      144.76     21.54 o
  -6   5   1     1459.09     1310.45     52.97 o
  -5   5   1       11.59        8.59      1.61 o
  -4   5   1     3378.61     3136.82     72.62 o
  -3   5   1      935.70      893.92     23.79 o
  -2   5   1      466.17      463.77     12.82 o
  -1   5   1     6789.70     6678.45     88.30 o
   0   5   1     2627.04     2666.08     89.42 o
   1   5   1     3158.20     3327.89     76.90 o
   2   5   1     5255.62     5312.29     86.30 o
   3   5   1      182.39      245.18     20.20 o
   4   5   1      667.34      624.16     34.45 o
   5   5   1       86.27       89.50      9.27 o
   6   5   1       10.86       12.47      8.88 o
   7   5   1     1216.06     1222.48     47.86 o
   8   5   1      101.75       81.71     10.39 o
 -11   6   1      125.16      140.82     16.40 o
 -10   6   1      505.92      515.33     30.40 o
  -9   6   1      208.53      189.44     22.77 o
  -8   6   1      985.22      881.23     59.98 o
  -7   6   1       93.80      161.27     22.26 o
  -6   6   1      339.54      331.61     48.71 o
  -5   6   1     1920.10     1979.95     46.67 o
  -4   6   1      603.73      552.15     19.58 o
  -3   6   1     2825.09     2906.49     67.53 o
  -2   6   1     4061.01     3944.32     64.22 o
  -1   6   1      316.31      336.65     17.84 o
   0   6   1     1976.26     1912.02     64.03 o
   1   6   1     2035.20     2074.04     70.58 o
   2   6   1     1413.47     1415.81     44.98 o
   3   6   1     2572.15     2524.40     48.09 o
   4   6   1      160.15      134.87     14.00 o
   5   6   1     1330.40     1448.69     65.32 o
   6   6   1     1401.91     1374.29     36.73 o
   7   6   1       77.94       86.52     11.76 o
 -10   7   1       55.34       80.39      9.76 o
  -9   7   1      727.01      748.26     67.28 o
  -8   7   1      265.81      278.48     32.28 o
  -7   7   1     1071.69     1045.32     48.33 o
  -6   7   1      381.45      427.44     53.69 o
  -5   7   1      153.24      144.11     11.23 o
  -4   7   1     1278.06     1198.95     34.49 o
  -3   7   1     1180.28     1167.79     28.60 o
  -2   7   1      344.44      316.59     17.34 o
  -1   7   1     2297.01     2316.46     78.14 o
   0   7   1        0.23       -1.58      5.73 o
   1   7   1     2003.42     1817.53     62.40 o
   2   7   1      113.06      117.33     18.89 o
   3   7   1      119.40      157.27     19.48 o
   4   7   1     3404.43     3366.24     71.94 o
   5   7   1      322.75      322.00     28.35 o
   6   7   1      261.67      274.92     25.25 o
 -10   8   1       34.47       35.55      7.17 o
  -9   8   1        3.29       -3.96      7.02 o
  -8   8   1     1139.46     1061.61     49.46 o
  -7   8   1       87.30       69.79     18.00 o
  -6   8   1      407.67      372.72     30.29 o
  -5   8   1     1402.97     1363.26     34.27 o
  -4   8   1        0.06        4.98      6.69 o
  -3   8   1     3195.86     3163.21     60.81 o
  -2   8   1      826.12      816.80     33.73 o
  -1   8   1      665.77      555.65     33.14 o
   0   8   1     2662.46     2539.83     72.68 o
   1   8   1      127.82      154.14     23.57 o
   2   8   1     1792.30     1676.45    356.89 o
   3   8   1      648.15      592.01     38.02 o
   4   8   1        6.64        9.05      7.00 o
   5   8   1     1253.43     1270.39     73.84 o
   6   8   1      359.66      406.88     37.27 o
 -10   9   1     1107.17     1112.67    107.39 o
  -9   9   1      133.35      154.89     31.48 o
  -8   9   1      282.08      334.03     52.74 o
  -7   9   1     1066.38     1082.05     36.78 o
  -6   9   1      318.54      294.82     37.52 o
  -5   9   1     1012.08      925.08     31.73 o
  -4   9   1     3462.89     3395.98     62.08 o
  -3   9   1      435.23      515.14     33.69 o
  -2   9   1     1191.15     1194.78     44.88 o
  -1   9   1     2530.36     2467.14     61.09 o
   0   9   1      696.96      653.97     33.41 o
   1   9   1     1035.22     1031.36     57.42 o
   2   9   1       36.09       54.43     13.71 o
   3   9   1     1494.34     1442.02     40.52 o
   4   9   1      708.35      800.34     68.17 o
   5   9   1       17.36       18.65      7.11 o
 -10  10   1        7.30       14.63      5.15 o
  -9  10   1      880.26      809.06     40.89 o
  -8  10   1      360.99      408.07     50.44 o
  -7  10   1        0.11        1.13      1.78 o
  -6  10   1     1390.27     1327.42     50.42 o
  -5  10   1      228.72      237.00     22.09 o
  -4  10   1     1019.10      973.88     34.28 o
  -3  10   1     2093.58     2051.75     72.43 o
  -2  10   1      131.33      145.53     12.38 o
  -1  10   1      892.25      876.74     43.75 o
   0  10   1     2210.92     2348.49     69.93 o
   1  10   1      662.28      692.39     45.89 o
   2  10   1      899.78      966.09     72.94 o
   3  10   1      684.49      791.29     59.44 o
   4  10   1      118.55      155.52     23.32 o
  -9  11   1       67.16       62.23      8.63 o
  -8  11   1      849.57      997.76     67.11 o
  -7  11   1     2439.06     2405.23     43.61 o
  -6  11   1        7.21       13.56     10.58 o
  -5  11   1     2207.87     2223.25     79.04 o
  -4  11   1      490.40      513.74     29.00 o
  -3  11   1       12.74       12.48      3.94 o
  -2  11   1     4594.41     4992.17    242.81 o
  -1  11   1       23.75       22.49      5.89 o
   0  11   1      223.73      312.50     39.60 o
   1  11   1      993.79     1042.64     92.70 o
   2  11   1       19.80       31.07      7.14 o
   3  11   1      802.11      854.65     99.46 o
  -8  12   1      223.18      225.46     40.15 o
  -7  12   1      916.37      883.99     35.97 o
  -6  12   1     1961.54     1816.05     62.43 o
  -5  12   1      210.05      203.99     21.62 o
  -4  12   1     1531.18     1529.12    107.12 o
  -3  12   1     1162.83     1257.20     71.54 o
  -2  12   1      720.47      716.87     45.45 o
  -1  12   1     1101.93     1261.50     81.66 o
   0  12   1      127.22      169.60     20.65 o
   1  12   1        4.77        5.76      4.94 o
   2  12   1      855.93      899.78    106.21 o
  -7  13   1      655.47      593.41     35.92 o
  -6  13   1      229.82      255.88     25.17 o
  -5  13   1      715.92      695.24     58.51 o
  -4  13   1       60.75       44.43      7.08 o
  -3  13   1     1318.60     1438.53    112.94 o
  -2  13   1      924.86     1055.66     51.63 o
  -1  13   1      104.03       94.07     28.90 o
   0  13   1      722.03      740.50     66.98 o
  -5  14   1      191.88      169.14     14.30 o
  -4  14   1      473.78      461.80     41.24 o
  -3  14   1      133.80      118.38     13.36 o
  -2  14   1      186.07      181.33     23.57 o
   1 -14   2      506.05      480.08     36.01 o
   2 -14   2       36.42       38.52      5.77 o
   3 -14   2      355.18      386.08     30.52 o
   4 -14   2      784.16      815.90     50.62 o
   5 -14   2        6.44       -1.75      3.56 o
  -1 -13   2      291.43      306.67     49.30 o
   0 -13   2      577.76      554.33     32.75 o
   1 -13   2      213.52      186.69     20.92 o
   2 -13   2     1193.36     1187.42     46.26 o
   3 -13   2      250.22      274.71     31.93 o
   4 -13   2      112.49      131.43     14.00 o
   5 -13   2      513.74      509.52     27.77 o
   6 -13   2      193.01      184.22     19.87 o
   7 -13   2      455.77      446.44     50.42 o
  -3 -12   2       29.77       38.04      8.69 o
  -2 -12   2      456.99      395.08     22.38 o
  -1 -12   2      596.11      688.23     77.83 o
   0 -12   2      810.77      909.33     66.19 o
   1 -12   2      384.22      440.89     30.77 o
   2 -12   2        8.59       14.02      5.05 o
   3 -12   2      445.43      487.26     34.55 o
   4 -12   2      240.79      216.19     19.30 o
   5 -12   2      147.45      141.91     18.73 o
   6 -12   2       11.61        6.44      7.73 o
   7 -12   2        0.04       29.97     10.88 o
   8 -12   2      532.34      477.33     66.37 o
  -4 -11   2      391.41      452.90     57.25 o
  -3 -11   2      755.03      795.67     32.47 o
  -2 -11   2       28.65       33.06     10.32 o
  -1 -11   2      497.99      548.66     53.08 o
   0 -11   2       99.57      125.69     19.71 o
   1 -11   2      400.65      387.57     51.95 o
   2 -11   2      487.85      464.56     62.75 o
   3 -11   2        0.10       -2.05      3.91 o
   4 -11   2     1108.27     1114.11    100.86 o
   5 -11   2      113.39      120.08     12.78 o
   6 -11   2        1.41       10.45     12.21 o
   7 -11   2       57.65       52.69      8.31 o
   8 -11   2       37.77       42.23     12.13 o
   9 -11   2      397.32      463.34     60.50 o
  -5 -10   2      846.66      854.97     59.85 o
  -4 -10   2      253.95      257.58     31.52 o
  -3 -10   2      322.90      390.59     50.65 o
  -2 -10   2      394.81      425.31     24.56 o
  -1 -10   2      100.34      123.45     13.48 o
   0 -10   2      260.45      259.48     16.46 o
   1 -10   2      106.09      134.53     14.95 o
   2 -10   2      363.11      335.82     31.31 o
   3 -10   2     1116.40     1147.24     38.16 o
   4 -10   2        3.16        7.62      8.68 o
   5 -10   2      777.28      794.36     40.81 o
   6 -10   2      635.60      668.82     76.94 o
   7 -10   2      370.64      442.55     47.91 o
   8 -10   2      690.50      741.96     66.60 o
   9 -10   2        2.94        9.76      6.96 o
  -6  -9   2      139.44      123.33     17.55 o
  -5  -9   2      104.82       95.46     14.10 o
  -4  -9   2      293.72      350.00     27.81 o
  -3  -9   2       14.36       21.08      3.88 o
  -2  -9   2     1351.14     1266.73     64.72 o
  -1  -9   2     1872.37     1829.96     69.80 o
   0  -9   2      613.89      609.98     52.68 o
   1  -9   2     1665.11     1696.15     76.63 o
   2  -9   2      905.62      896.14     32.89 o
   3  -9   2      272.18      305.60     20.64 o
   4  -9   2      753.99      818.83     54.40 o
   5  -9   2      210.31      207.32     19.89 o
   6  -9   2     1767.97     1669.75     40.49 o
   7  -9   2      118.60      125.28     18.56 o
   8  -9   2     1273.05     1368.97     79.19 o
   9  -9   2      219.06      192.82     29.47 o
  -6  -8   2      393.39      392.10     23.33 o
  -5  -8   2      320.29      334.54     26.16 o
  -4  -8   2      152.78      131.69     12.61 o
  -3  -8   2      375.07      390.22     23.23 o
  -2  -8   2      857.60      865.82     34.62 o
  -1  -8   2      866.07      806.09     60.93 o
   0  -8   2     1264.78     1273.30     51.23 o
   1  -8   2      201.94      239.68     27.01 o
   2  -8   2     2769.39     2679.28     56.25 o
   3  -8   2        3.00       11.14      3.08 o
   4  -8   2       53.44       56.96      5.59 o
   5  -8   2     1253.85     1187.24     44.70 o
   6  -8   2      147.47      129.25     20.28 o
   7  -8   2     1059.94     1095.31     55.13 o
   8  -8   2      650.79      627.76     76.97 o
   9  -8   2      172.85      193.96     28.47 o
  10  -8   2      172.36      207.83     15.35 o
  -7  -7   2      702.63      701.07     49.15 o
  -6  -7   2       44.54       56.55      6.29 o
  -5  -7   2        1.23        7.01      3.84 o
  -4  -7   2      707.09      766.73     32.20 o
  -3  -7   2     1697.59     1584.48     54.47 o
  -2  -7   2     2692.71     2687.40     64.13 o
  -1  -7   2      583.85      620.33     32.99 o
   0  -7   2      124.72      125.96     16.91 o
   1  -7   2     1831.31     1791.73     63.48 o
   2  -7   2       51.70       86.80      8.29 o
   3  -7   2     6788.73     6964.75    110.46 o
   4  -7   2      260.60      326.50     36.85 o
   5  -7   2      200.69      176.26     23.33 o
   6  -7   2     1629.60     1492.71     37.65 o
   7  -7   2      205.82      255.64     28.87 o
   8  -7   2     1283.60     1282.94     68.96 o
   9  -7   2      707.33      685.32     63.71 o
  10  -7   2      218.97      215.97     20.30 o
  -8  -6   2      401.47      435.28     34.90 o
  -7  -6   2       58.73       67.60     21.94 o
  -6  -6   2      329.49      326.05     18.38 o
  -5  -6   2       29.47       30.00      5.76 o
  -4  -6   2      329.03      336.27     25.38 o
  -3  -6   2      676.72      674.92     31.23 o
  -2  -6   2      452.08      414.78     19.30 o
  -1  -6   2       13.41       17.00      3.16 o
   0  -6   2      276.33      300.80     18.90 o
   1  -6   2     1518.65     1481.86     39.89 o
   2  -6   2     5985.63     6094.25     97.11 o
   3  -6   2      267.03      263.74     23.16 o
   4  -6   2     6926.06     6861.58    110.56 o
   5  -6   2      975.91      891.47     38.62 o
   6  -6   2      320.37      405.35     53.52 o
   7  -6   2     3934.44     3787.43    122.02 o
   8  -6   2        0.41       14.69      5.85 o
   9  -6   2      544.04      566.07     36.55 o
  10  -6   2      401.49      384.82     30.44 o
  -8  -5   2       11.82       12.30      3.43 o
  -7  -5   2      622.42      540.98     26.87 o
  -6  -5   2        0.23       11.73     11.30 o
  -5  -5   2      611.18      672.55     59.67 o
  -4  -5   2       62.18       76.82      7.55 o
  -3  -5   2      489.41      472.00     18.21 o
  -2  -5   2      226.70      221.68     23.69 o
  -1  -5   2      481.15      451.89     20.50 o
   0  -5   2     3359.71     3404.17     56.00 o
   1  -5   2     3022.95     3262.97     54.36 o
   2  -5   2     9128.30     9624.88    126.42 o
   3  -5   2     5134.28     4962.82     70.69 o
   4  -5   2      443.12      449.44     15.87 o
   5  -5   2     4531.95     4281.46     63.75 o
   6  -5   2      699.98      640.73     50.13 o
   7  -5   2      189.16      243.62     21.25 o
   8  -5   2      768.64      694.30     28.08 o
   9  -5   2      186.57      178.25     19.22 o
  10  -5   2     1061.61     1084.11     62.66 o
  -9  -4   2      115.09      116.88     15.61 o
  -8  -4   2        0.17       11.59      3.50 o
  -7  -4   2      286.17      229.24     27.96 o
  -6  -4   2      736.17      656.37     19.27 o
  -5  -4   2      420.75      406.66     46.80 o
  -4  -4   2      758.32      685.74     23.73 o
  -3  -4   2       54.80       59.37      4.16 o
  -2  -4   2     5991.06     6291.02     60.37 o
  -1  -4   2     5290.64     5249.55     71.18 o
   0  -4   2     2059.00     2069.09     53.41 o
   1  -4   2     3552.77     3277.43     53.36 o
   2  -4   2     7819.80     7631.24    100.61 o
   3  -4   2       53.26       48.70      7.88 o
   4  -4   2     1705.56     1484.48     26.11 o
   5  -4   2      498.98      530.22     28.71 o
   6  -4   2     1632.29     1473.16     68.07 o
   7  -4   2     1355.89     1294.23    102.17 o
   8  -4   2      463.91      472.83     27.47 o
   9  -4   2      208.28      229.37     27.36 o
  10  -4   2       39.88       37.62      4.78 o
  -9  -3   2      207.73      172.62     18.51 o
  -8  -3   2      927.53      865.80     34.11 o
  -7  -3   2     1321.12     1186.09     66.71 o
  -6  -3   2      461.69      408.24     21.98 o
  -5  -3   2     1191.88     1201.80     27.64 o
  -4  -3   2     1013.64     1032.57     17.70 o
  -3  -3   2     2863.74     2704.44     29.55 o
  -2  -3   2      738.08      721.39     15.18 o
  -1  -3   2      633.68      490.30     12.88 o
   1  -3   2      205.88      146.62     14.40 o
   2  -3   2       41.70       38.28      7.02 o
   4  -3   2      917.25      879.92     30.97 o
   5  -3   2     8132.62     7724.92    193.43 o
   6  -3   2      379.78      372.55     60.79 o
   7  -3   2      278.61      316.53     20.21 o
   8  -3   2     2217.41     2170.09     78.83 o
   9  -3   2       57.22       56.89     10.75 o
  10  -3   2      317.74      304.64     26.80 o
  -9  -2   2      275.60      216.84     28.25 o
  -8  -2   2      327.74      333.02     18.82 o
  -7  -2   2     1222.61     1243.92     34.06 o
  -6  -2   2      237.55      286.18     22.10 o
  -5  -2   2      942.55      906.88     20.58 o
  -4  -2   2       30.83       15.64      1.61 o
  -3  -2   2     1224.20     1212.52     23.05 o
  -2  -2   2     1267.77     1142.90     61.24 o
  -1  -2   2     4408.36     4417.11     51.37 o
   1  -2   2    16938.28    16857.18    275.53 o
   2  -2   2      666.28      694.38     17.68 o
   3  -2   2     3494.85     3281.38     33.57 o
   4  -2   2     6719.21     6780.66     50.67 o
   5  -2   2      278.17      260.71     10.16 o
   6  -2   2     3001.74     2912.20     69.28 o
   7  -2   2      695.45      670.82     21.22 o
   8  -2   2      265.79      268.49     23.32 o
   9  -2   2      591.38      631.64     37.16 o
  10  -2   2       96.38       78.37     16.13 o
 -10  -1   2        9.88        5.83      6.00 o
  -9  -1   2      878.63      776.17    109.78 o
  -8  -1   2       22.99       22.18      3.30 o
  -7  -1   2       66.39       64.66      8.39 o
  -6  -1   2     3469.86     3396.00     63.77 o
  -5  -1   2      117.58      151.82      9.33 o
  -4  -1   2     1408.46     1213.02     44.85 o
  -3  -1   2     1104.84      940.87     34.26 o
  -2  -1   2      325.24      354.25      9.81 o
  -1  -1   2    24011.45    24801.86   1193.06 o
   0  -1   2     6076.14     6017.31     64.79 o
   1  -1   2     2014.66     1940.24     24.47 o
   2  -1   2     1607.39     1380.79     20.39 o
   3  -1   2     2389.60     2391.35     34.96 o
   4  -1   2     2966.60     2863.86     53.07 o
   5  -1   2     1783.31     1681.84     52.47 o
   6  -1   2       17.97       21.01      3.02 o
   7  -1   2      843.18      806.42     23.60 o
   8  -1   2     1502.97     1423.90     41.75 o
   9  -1   2       65.08       44.01      7.11 o
  10  -1   2      890.64      905.45     59.93 o
 -10   0   2      169.01      160.60     21.13 o
  -9   0   2       44.91       39.38     14.25 o
  -8   0   2     1317.75     1453.25    132.66 o
  -7   0   2     1858.92     1749.54     60.45 o
  -6   0   2        0.09        4.45      6.36 o
  -5   0   2     7727.13     8038.96    210.43 o
  -4   0   2     5488.34     5464.40     53.23 o
  -3   0   2     1313.95     1231.75     23.28 o
  -2   0   2    23609.77    22929.84    739.02 o
  -1   0   2      398.48      356.90      6.49 o
   0   0   2     4194.43     4196.85     32.71 o
   2   0   2     2599.95     2592.07     31.70 o
   3   0   2     4482.50     4437.15     40.38 o
   4   0   2      694.82      710.39     20.55 o
   5   0   2        1.98       12.34      4.26 o
   6   0   2     5185.41     5550.85     73.93 o
   7   0   2      178.64      180.28     14.14 o
   8   0   2      926.74      914.69     44.25 o
   9   0   2      917.81      900.69    247.38 o
 -10   1   2      781.91      847.83     51.15 o
  -9   1   2      218.96      248.14     29.28 o
  -8   1   2        2.67        2.02      1.46 o
  -7   1   2     2178.61     2246.33     60.25 o
  -6   1   2     5415.77     5607.90    175.74 o
  -5   1   2      143.18      125.23      5.29 o
  -4   1   2     8704.67     8604.28     64.70 o
  -3   1   2     6664.11     6533.13     92.23 o
  -2   1   2     1800.70     1865.89     23.67 o
  -1   1   2     2564.07     2551.68     39.46 o
   0   1   2     5085.12     4907.01     40.65 o
   2   1   2     5796.96     5679.91     52.05 o
   3   1   2      746.27      764.55     17.24 o
   4   1   2      743.79      628.16     22.63 o
   5   1   2     1666.72     1668.43     39.62 o
   6   1   2      394.67      436.33     32.24 o
   7   1   2     3567.22     3521.50     70.10 o
   8   1   2      123.35      118.77     15.57 o
   9   1   2      184.93      146.16     26.42 o
 -10   2   2      184.29      199.82     29.86 o
  -9   2   2        4.02        4.54      3.02 o
  -8   2   2       17.48       25.27      5.06 o
  -7   2   2      294.17      300.78     14.12 o
  -6   2   2     2371.27     2398.04     65.89 o
  -3   2   2     5682.28     5152.74     60.06 o
  -2   2   2    10493.70     9949.42     88.91 o
  -1   2   2      371.72      447.38     31.61 o
   0   2   2     6834.87     6665.50     86.35 o
   2   2   2     6293.27     6244.52     56.96 o
   3   2   2     1667.92     1556.21     48.19 o
   4   2   2       19.02       26.21      4.01 o
   5   2   2     1947.78     1887.39     45.52 o
   6   2   2      633.32      568.12     38.18 o
   7   2   2      148.02      130.88     12.82 o
   8   2   2      911.64      846.60     45.23 o
   9   2   2      278.85      265.56     27.03 o
 -11   3   2       37.65       38.41      7.15 o
 -10   3   2      242.49      255.66     38.05 o
  -9   3   2     1732.44     1774.27     89.36 o
  -8   3   2       36.00       40.26      5.69 o
  -7   3   2     1955.43     2043.62    155.09 o
  -6   3   2     1942.12     1771.99     62.03 o
  -5   3   2        6.86       16.59      4.48 o
  -3   3   2     3147.91     2985.33     46.23 o
  -2   3   2    20165.42    20552.83    239.44 o
  -1   3   2     1965.50     1860.70     47.86 o
   0   3   2     1124.04     1131.31     30.17 o
   1   3   2      526.30      388.55     11.00 o
   2   3   2     9297.77     9830.15    280.83 o
   3   3   2     2342.38     2458.53     57.69 o
   4   3   2     3445.10     3600.09     67.26 o
   5   3   2       45.39       26.36      7.26 o
   6   3   2       58.91       49.57     10.58 o
   7   3   2      593.09      589.70     41.78 o
   8   3   2        0.85        7.40      3.48 o
 -11   4   2      683.47      747.21     46.40 o
 -10   4   2     1084.69     1192.36    110.91 o
  -9   4   2      221.54      244.40     21.51 o
  -8   4   2     2009.48     2032.75     51.39 o
  -7   4   2      125.81      157.77     22.07 o
  -6   4   2      958.82      794.75     47.11 o
  -5   4   2     1811.21     1613.47     30.37 o
  -4   4   2      577.87      509.20     17.38 o
  -3   4   2    17885.15    18477.73    231.62 o
  -2   4   2       66.82      133.34     10.34 o
  -1   4   2     4394.92     4616.76     72.64 o
   0   4   2     6546.79     7069.84     94.15 o
   1   4   2      706.02      727.24     18.71 o
   2   4   2      860.99      851.89     37.38 o
   3   4   2     3566.09     3726.29     66.86 o
   4   4   2      288.88      297.48     18.87 o
   5   4   2     1301.69     1334.05     54.26 o
   6   4   2      288.47      287.17     20.36 o
   7   4   2      291.40      260.25     27.37 o
   8   4   2      337.01      298.85     26.82 o
 -11   5   2        1.25       -0.55      3.50 o
 -10   5   2      894.59     1018.36     55.03 o
  -9   5   2      109.08      139.99     13.28 o
  -8   5   2      703.58      634.62     44.66 o
  -7   5   2     4517.37     4278.86    100.48 o
  -6   5   2     1442.83     1479.93     62.16 o
  -4   5   2       49.68       26.60      2.38 o
  -3   5   2        1.17        6.39      1.60 o
  -2   5   2     8380.99     8185.60     76.48 o
  -1   5   2     3034.45     3043.56     53.10 o
   0   5   2     1062.43     1127.15     40.80 o
   1   5   2     1638.43     1731.63     63.57 o
   2   5   2       44.02       78.06     11.34 o
   3   5   2     1375.54     1319.21     68.63 o
   4   5   2     1782.11     1872.76     67.45 o
   5   5   2      113.80      117.10     12.33 o
   6   5   2     1157.60     1170.02     47.79 o
   7   5   2       28.70       26.44      4.64 o
 -11   6   2      681.62      654.72     52.80 o
 -10   6   2        2.88       -0.30      2.94 o
  -9   6   2     1204.68     1049.31     64.31 o
  -8   6   2     1808.61     1968.66     66.07 o
  -7   6   2      171.65      195.90     26.50 o
  -6   6   2     2405.64     2367.41     56.05 o
  -5   6   2      659.47      640.69     26.36 o
  -4   6   2     2060.46     2050.84     92.03 o
  -3   6   2     1080.31      991.79     49.59 o
  -2   6   2      878.16      920.22     20.41 o
  -1   6   2     1011.31      898.75     38.08 o
   0   6   2      203.28      214.13     20.70 o
   1   6   2     2234.97     2447.20     82.22 o
   2   6   2     1107.76     1134.80     54.15 o
   3   6   2     1060.40     1170.32     41.09 o
   4   6   2      523.27      537.01     44.66 o
   5   6   2      622.58      646.69     32.61 o
   6   6   2       13.16       25.32      5.77 o
   7   6   2        6.94        8.58      4.45 o
 -10   7   2     1443.26     1602.69    130.12 o
  -9   7   2      707.80      660.99     53.82 o
  -8   7   2     1836.56     1867.83     57.60 o
  -7   7   2     1964.80     1991.17    120.01 o
  -6   7   2      173.71      157.65     13.61 o
  -5   7   2     1455.82     1312.98     63.32 o
  -4   7   2      287.27      286.21     20.36 o
  -3   7   2     2834.47     3043.43     93.01 o
  -2   7   2     3076.26     3179.98     54.25 o
  -1   7   2      351.34      307.33     18.81 o
   0   7   2     1136.00     1192.87     49.16 o
   1   7   2     1314.80     1373.89     55.60 o
   2   7   2      105.55      158.27     19.34 o
   3   7   2     1163.93     1171.83     53.08 o
   4   7   2     1217.78     1128.69     54.15 o
   5   7   2      154.76      149.19     22.61 o
   6   7   2       84.63       85.82     10.64 o
 -10   8   2       83.17       94.41     15.79 o
  -9   8   2     2093.72     2245.14     70.05 o
  -8   8   2      249.45      245.26     34.92 o
  -7   8   2      876.55      814.40     38.38 o
  -6   8   2     1356.86     1448.72     45.16 o
  -5   8   2      904.49      909.39     24.72 o
  -4   8   2     4864.06     4772.02     89.24 o
  -3   8   2      787.02      773.24     38.38 o
  -2   8   2      267.21      266.19     21.23 o
  -1   8   2     1495.35     1630.88     57.63 o
   0   8   2      502.18      525.37     42.14 o
   1   8   2      237.04      197.86     43.86 o
   2   8   2      164.75      191.60     23.04 o
   3   8   2       67.57       69.68     11.06 o
   4   8   2      667.26      580.38     40.79 o
   5   8   2       57.52       60.00     11.74 o
 -10   9   2      242.24      273.24     34.11 o
  -9   9   2       85.74       67.74     12.37 o
  -8   9   2      586.52      604.26     68.13 o
  -7   9   2     2055.88     2000.87     47.62 o
  -6   9   2        1.00        3.66      3.67 o
  -5   9   2      740.62      706.73     37.13 o
  -4   9   2       32.51       18.47     10.65 o
  -3   9   2      302.89      331.85     31.33 o
  -2   9   2     1349.83     1380.04     55.35 o
  -1   9   2        1.91        9.95      4.44 o
   0   9   2      778.53      776.86     46.87 o
   1   9   2      503.76      543.06     42.41 o
   2   9   2      785.30      754.01     36.68 o
   3   9   2      449.60      420.39    111.78 o
   4   9   2        8.49       12.38      3.22 o
   5   9   2      134.45      119.50     20.08 o
 -10  10   2      298.20      307.65     40.11 o
  -9  10   2      331.31      308.49     48.00 o
  -8  10   2        9.69       10.07      8.33 o
  -7  10   2      371.17      403.97     22.90 o
  -6  10   2     1879.85     1805.04     38.49 o
  -5  10   2       14.96        5.66      2.94 o
  -4  10   2     1107.62     1038.91     38.67 o
  -3  10   2      198.84      234.00     14.15 o
  -2  10   2      437.37      409.80     25.69 o
  -1  10   2      655.67      723.91     60.09 o
   0  10   2      255.88      264.80     27.27 o
   1  10   2     1057.55     1045.93     49.56 o
   2  10   2      545.85      528.98     44.91 o
   3  10   2      584.31      581.17     63.91 o
   4  10   2       12.21       29.88      9.57 o
  -9  11   2      398.91      386.21     47.56 o
  -8  11   2      944.47      974.82     77.34 o
  -7  11   2        0.18        6.47      3.23 o
  -6  11   2      694.17      696.74     72.55 o
  -5  11   2      257.23      235.84     20.73 o
  -4  11   2      114.63      108.04     11.08 o
  -3  11   2     1451.65     1592.16     66.52 o
  -2  11   2       53.99       36.96      5.06 o
  -1  11   2      181.06      188.21     28.44 o
   0  11   2      820.97      846.60     63.29 o
   1  11   2        6.59        8.87      6.59 o
   2  11   2      336.81      300.42     39.24 o
   3  11   2        9.16        3.37      7.42 o
  -8  12   2      192.72      167.59     24.29 o
  -7  12   2      659.97      711.56     17.34 o
  -6  12   2        0.29       11.20      3.68 o
  -5  12   2      430.48      433.43     35.68 o
  -4  12   2      478.54      480.76     32.63 o
  -3  12   2      251.41      255.53     21.89 o
  -2  12   2      708.42      696.61     44.34 o
  -1  12   2       27.52       43.95      7.62 o
   0  12   2       54.83       60.90     12.23 o
   1  12   2      453.22      450.52     39.21 o
   2  12   2       52.58       82.73     20.69 o
  -7  13   2      194.65      169.92     15.68 o
  -6  13   2       96.96       72.51     10.01 o
  -5  13   2      169.90      132.45     12.20 o
  -4  13   2      906.33      834.93     33.20 o
  -3  13   2      667.60      612.67     32.43 o
  -2  13   2        1.89        6.20      5.77 o
  -1  13   2      888.00      785.31     85.24 o
   0  13   2        8.28       15.61      7.55 o
  -5  14   2      390.77      316.13     34.62 o
  -4  14   2       67.43       78.16     14.90 o
  -3  14   2      497.16      502.93     41.76 o
   1 -14   3       99.74       99.15     11.12 o
   2 -14   3      539.00      490.51     40.12 o
   3 -14   3     1052.88     1095.68     73.99 o
   4 -14   3       86.83       84.74     18.30 o
   5 -14   3       71.40       55.97      7.81 o
  -1 -13   3      255.88      260.94     25.90 o
   0 -13   3      238.21      301.93     47.35 o
   1 -13   3      585.71      595.02     39.84 o
   2 -13   3       11.12       12.28      4.35 o
   3 -13   3      534.43      642.80     42.70 o
   4 -13   3      435.54      425.36     37.85 o
   5 -13   3      187.98      201.94     21.04 o
   6 -13   3      680.51      699.78     60.80 o
   7 -13   3      197.02      214.21     30.35 o
  -3 -12   3      130.74      111.18     19.31 o
  -2 -12   3        6.21       -0.30      6.23 o
  -1 -12   3      940.98     1148.32     81.08 o
   0 -12   3       64.18       73.36     12.18 o
   1 -12   3      966.21     1076.96     54.12 o
   2 -12   3     2188.75     2321.07     42.67 o
   3 -12   3       14.22       12.87      4.04 o
   4 -12   3     1360.23     1382.47     51.11 o
   5 -12   3      699.38      738.98     76.52 o
   6 -12   3        3.79        4.67      4.12 o
   7 -12   3      462.91      520.49     59.73 o
   8 -12   3      269.72      267.05     38.61 o
  -4 -11   3       66.35       63.18     10.99 o
  -3 -11   3      110.22      124.40     18.80 o
  -2 -11   3      684.64      623.45     54.47 o
  -1 -11   3      250.80      326.18     35.15 o
   0 -11   3     1269.28     1266.88     71.22 o
   1 -11   3      838.86      961.16     59.55 o
   2 -11   3      375.79      380.98     24.62 o
   3 -11   3     3871.63     4276.79     85.70 o
   4 -11   3      161.47      218.55     43.35 o
   5 -11   3      698.37      703.32     56.45 o
   6 -11   3     1196.16     1147.06     25.07 o
   7 -11   3      173.94      182.83     29.12 o
   8 -11   3      113.22      118.49     18.28 o
  -5 -10   3       31.96       40.61      4.66 o
  -4 -10   3      587.13      576.17     35.61 o
  -3 -10   3      315.73      299.75     57.20 o
  -2 -10   3     1033.87      910.27     57.41 o
  -1 -10   3      996.10      968.15     75.00 o
   0 -10   3       59.25       60.49     13.22 o
   1 -10   3      199.00      217.53     17.49 o
   2 -10   3     1627.71     1570.96     49.90 o
   3 -10   3       13.30       14.75      9.92 o
   4 -10   3     3321.63     3280.52     99.59 o
   5 -10   3      365.21      338.84     22.25 o
   6 -10   3      373.75      343.07     28.47 o
   7 -10   3     1658.00     1502.47     58.85 o
   8 -10   3       82.05       55.00     12.52 o
   9 -10   3      323.65      322.65     47.92 o
  -6  -9   3      237.74      248.60     19.86 o
  -5  -9   3      212.99      208.52     19.83 o
  -4  -9   3       56.00       40.92      7.14 o
  -3  -9   3     1505.89     1483.68     55.88 o
  -2  -9   3     1970.13     1919.05     67.39 o
  -1  -9   3      613.71      590.17     30.76 o
   0  -9   3     1354.33     1312.40     49.07 o
   1  -9   3       42.09       42.41      7.50 o
   2  -9   3     1808.67     1782.56     58.25 o
   3  -9   3     1011.48      990.17     32.94 o
   4  -9   3      426.33      391.37     30.53 o
   5  -9   3     4745.11     4889.18    108.16 o
   6  -9   3     1075.14     1065.48     38.93 o
   7  -9   3      195.42      197.11     22.63 o
   8  -9   3     1226.79     1296.51     89.44 o
   9  -9   3      235.99      196.07     26.02 o
  -7  -8   3      390.72      408.39     27.87 o
  -6  -8   3      144.49      127.80     14.22 o
  -5  -8   3      441.85      420.39     25.42 o
  -4  -8   3      869.17      912.25     48.95 o
  -3  -8   3      180.54      169.65     33.17 o
  -2  -8   3     2176.32     2088.15     67.15 o
  -1  -8   3     5127.63     5313.08     86.61 o
   0  -8   3       96.05      129.98     16.68 o
   1  -8   3     6574.67     6483.13    166.92 o
   2  -8   3     1212.69     1137.12     62.19 o
   3  -8   3      962.32      871.46     35.44 o
   4  -8   3      748.52      745.84     40.95 o
   5  -8   3      650.21      646.28     39.13 o
   6  -8   3     1861.56     1925.94     95.16 o
   7  -8   3      957.18      852.98     60.53 o
   8  -8   3       19.08       20.22      8.76 o
   9  -8   3      873.90      984.53     73.12 o
  -7  -7   3       48.38       53.94     10.84 o
  -6  -7   3      726.05      731.57     41.45 o
  -5  -7   3      761.62      737.22     29.16 o
  -4  -7   3      518.90      502.45     28.18 o
  -3  -7   3     2405.53     2429.56     54.67 o
  -2  -7   3      248.54      235.85     16.84 o
  -1  -7   3     2120.55     2016.07     62.30 o
   0  -7   3     6888.35     7069.63    162.73 o
   1  -7   3      247.79      305.99     26.14 o
   2  -7   3     1496.97     1411.18     31.44 o
   3  -7   3     1360.11     1270.51     24.50 o
   4  -7   3      530.69      499.49     23.71 o
   5  -7   3     1725.73     1736.89     54.36 o
   6  -7   3      793.34      718.15     26.08 o
   7  -7   3      492.30      584.16     57.39 o
   8  -7   3     1316.40     1283.51     59.20 o
   9  -7   3        3.91        7.98      4.05 o
  10  -7   3     1035.57     1135.43     62.66 o
  -8  -6   3      219.12      193.85     18.30 o
  -7  -6   3      631.26      635.98     34.68 o
  -6  -6   3        0.39        8.03      3.08 o
  -5  -6   3      943.41      978.68     53.99 o
  -4  -6   3     2653.71     2595.08     52.29 o
  -3  -6   3       27.75       40.55      7.86 o
  -2  -6   3     4117.06     4105.79     68.60 o
  -1  -6   3      732.97      630.10     23.51 o
   0  -6   3      337.77      336.24     27.61 o
   1  -6   3     9518.93    10377.57    231.31 o
   2  -6   3     1027.85     1001.49     28.65 o
   3  -6   3      725.59      594.50     30.29 o
   4  -6   3     2457.32     2503.71     84.10 o
   5  -6   3       95.84      107.69      8.36 o
   6  -6   3     3833.80     3772.67     61.96 o
   7  -6   3      140.12      124.79     13.95 o
   8  -6   3       99.98      111.25     19.79 o
   9  -6   3      617.29      681.44     45.67 o
  10  -6   3       51.56       35.26      5.86 o
  -8  -5   3      147.76      152.21     15.52 o
  -7  -5   3      299.23      306.59     21.04 o
  -6  -5   3     3728.39     3524.54     82.51 o
  -5  -5   3      937.14      879.45     49.56 o
  -4  -5   3     1081.90     1077.19     31.26 o
  -3  -5   3     1589.48     1499.78     30.76 o
  -2  -5   3       15.93       31.55      6.43 o
  -1  -5   3     8581.23     9052.82    121.12 o
   0  -5   3     2662.79     2474.83     64.36 o
   1  -5   3     2366.83     2282.99     59.72 o
   2  -5   3     1776.22     1619.94     44.00 o
   3  -5   3      968.51      912.66     26.08 o
   4  -5   3     1777.83     1991.72     67.56 o
   5  -5   3     1852.90     1551.59     49.98 o
   6  -5   3        7.27       10.24      8.21 o
   7  -5   3      861.53      970.37     48.31 o
   8  -5   3      704.54      690.62     29.98 o
   9  -5   3       39.54       41.84      6.85 o
  10  -5   3      141.38      130.34      9.41 o
  -9  -4   3       14.68        8.53      2.76 o
  -8  -4   3      496.58      536.50     60.12 o
  -7  -4   3     1327.47     1384.58     53.58 o
  -6  -4   3       16.17       10.15      4.91 o
  -5  -4   3     5059.33     5191.28     68.60 o
  -4  -4   3     1462.34     1438.37     22.05 o
  -3  -4   3     5424.89     5855.81    107.54 o
  -2  -4   3     5563.16     5590.03     79.91 o
  -1  -4   3      477.03      439.94     18.59 o
   0  -4   3     4430.87     4606.81     73.20 o
   1  -4   3      696.58      598.02     23.07 o
   2  -4   3     1333.82     1298.83     35.48 o
   3  -4   3     1648.34     1605.07     53.64 o
   4  -4   3        6.33       14.72      9.40 o
   5  -4   3      918.01      912.28     30.82 o
   6  -4   3     1549.00     1395.86    207.74 o
   7  -4   3      831.91      762.47     30.32 o
   8  -4   3     1431.45     1387.90     50.91 o
   9  -4   3      311.60      290.69     24.72 o
  10  -4   3       12.53       26.14      9.45 o
  -9  -3   3     1640.61     1658.00    160.90 o
  -8  -3   3       21.04       23.89      4.69 o
  -7  -3   3      566.67      537.48     40.71 o
  -6  -3   3     4323.14     4267.96     83.84 o
  -5  -3   3      324.92      299.23     20.91 o
  -4  -3   3     4268.53     4269.92     56.82 o
  -3  -3   3      217.62      346.43     21.22 o
  -2  -3   3     4880.34     5422.60     51.35 o
  -1  -3   3     6851.83     6960.05     90.84 o
   0  -3   3      543.58      611.33     22.39 o
   1  -3   3     1289.81     1185.69     32.47 o
   2  -3   3     2846.33     2607.33     87.11 o
   3  -3   3      253.30      267.77     15.10 o
   4  -3   3     3023.13     2684.43     61.65 o
   5  -3   3      553.61      500.55     24.05 o
   6  -3   3      107.69      114.18     12.12 o
   7  -3   3      912.74      962.77     60.47 o
   8  -3   3       67.11       49.52      7.18 o
   9  -3   3      258.99      229.80     23.58 o
  10  -3   3       62.24       55.23      6.84 o
 -10  -2   3      867.42      876.89     81.12 o
  -9  -2   3      123.44       95.95     11.84 o
  -8  -2   3     1729.91     1794.25     53.44 o
  -7  -2   3      243.57      228.68     14.60 o
  -6  -2   3      751.75      786.25     70.80 o
  -5  -2   3     1571.57     1505.82     22.91 o
  -4  -2   3        2.53        7.24      2.34 o
  -3  -2   3     3142.72     3142.79     56.23 o
  -2  -2   3     5276.94     5385.09     54.19 o
  -1  -2   3      277.40      354.01     11.13 o
   0  -2   3     5157.90     5390.11     40.56 o
   1  -2   3     5986.23     6019.40     54.77 o
   2  -2   3      188.32      203.38     13.37 o
   3  -2   3     3843.50     3817.48     35.06 o
   4  -2   3      948.49     1136.21     20.89 o
   5  -2   3     1539.16     1506.91    149.06 o
   6  -2   3        1.08        3.67      1.62 o
   7  -2   3      561.20      526.71     23.13 o
   8  -2   3      180.34      176.97     15.35 o
   9  -2   3       73.83       60.16      7.94 o
 -10  -1   3      107.40       98.07     20.48 o
  -9  -1   3      880.58      904.82     44.44 o
  -8  -1   3        0.89        3.54      2.81 o
  -7  -1   3     4593.29     4715.16    103.77 o
  -6  -1   3     1308.40     1204.82     38.84 o
  -5  -1   3      472.05      524.01     44.35 o
  -4  -1   3      960.23      856.62     32.38 o
  -3  -1   3     4702.71     4818.54     60.78 o
  -2  -1   3     7779.18     8058.29    130.39 o
  -1  -1   3      890.29      894.83     20.53 o
   0  -1   3     4661.70     4781.10     27.65 o
   1  -1   3     3724.88     3535.99     31.30 o
   2  -1   3    11150.94    11668.72    104.13 o
   3  -1   3     6508.00     6547.23     88.99 o
   4  -1   3     2129.72     2066.23     47.59 o
   5  -1   3       34.16       37.44      4.78 o
   6  -1   3     1207.91     1196.87     26.21 o
   7  -1   3      117.56      103.26      7.09 o
   8  -1   3       47.95       45.44     12.85 o
   9  -1   3      265.31      204.46     23.68 o
 -10   0   3      120.83      130.31     16.85 o
  -9   0   3       89.51       74.98     31.97 o
  -8   0   3     1848.77     1766.44     41.06 o
  -7   0   3        1.60        3.70      6.39 o
  -6   0   3     1250.79     1156.54     39.37 o
  -5   0   3      913.86      832.91     37.50 o
  -4   0   3      222.31      198.83     22.44 o
  -3   0   3     6923.78     7494.00    100.13 o
  -2   0   3     2981.73     2898.82     31.73 o
  -1   0   3     2559.10     2652.90     36.59 o
   0   0   3      419.38      435.83      9.24 o
   2   0   3    10209.65    10512.57    134.43 o
   3   0   3     6432.65     6552.40     64.08 o
   4   0   3        1.15        1.19      2.95 o
   5   0   3      867.32      846.98     28.66 o
   6   0   3       89.04       91.29     11.21 o
   7   0   3     1051.44     1026.02     45.62 o
   8   0   3      414.65      357.46     25.41 o
   9   0   3       34.70       29.91      7.37 o
  -9   1   3      237.71      291.15     27.73 o
  -8   1   3       14.31       13.20      8.13 o
  -7   1   3     1294.86     1265.01     29.15 o
  -6   1   3       25.62       23.33      4.08 o
  -5   1   3      938.90      939.71     18.93 o
  -4   1   3      659.75      661.87     14.97 o
  -3   1   3       78.07      103.65     12.91 o
  -2   1   3     2116.70     2028.53     25.56 o
  -1   1   3      847.74      875.65     34.35 o
   0   1   3        2.09       14.51      1.33 o
   2   1   3       24.41       41.57      3.97 o
   3   1   3       60.24       80.96      6.62 o
   4   1   3     2599.21     2652.04     52.91 o
   5   1   3      302.98      307.00     17.71 o
   6   1   3     2688.54     2776.64    104.09 o
   7   1   3       14.61       10.03      5.26 o
   8   1   3      825.05      772.32     39.89 o
   9   1   3       32.07       19.74      6.84 o
 -11   2   3      324.40      338.59     35.04 o
 -10   2   3      125.73      133.29     17.83 o
  -9   2   3      844.03      922.21     73.77 o
  -8   2   3      803.80      771.13     32.57 o
  -7   2   3      689.55      665.74     26.59 o
  -6   2   3     1972.22     1898.28     68.35 o
  -5   2   3        1.68        1.03      1.14 o
  -4   2   3     2885.36     2819.88     73.69 o
  -3   2   3     4913.73     4537.25     75.28 o
  -2   2   3    21794.97    26039.60    838.68 o
  -1   2   3     6678.50     5821.59     75.72 o
   0   2   3     2258.75     2082.33     45.31 o
   1   2   3       48.43       53.16      4.65 o
   2   2   3     3232.85     3410.54     31.14 o
   3   2   3     1514.31     1641.38     18.44 o
   4   2   3     2588.38     2542.93     85.40 o
   5   2   3      746.39      721.18     50.36 o
   6   2   3     1072.61     1047.62     35.24 o
   7   2   3      430.55      427.78     26.36 o
   8   2   3       37.55       33.60      4.88 o
 -11   3   3       55.84       45.96      6.64 o
 -10   3   3      407.80      429.80     39.38 o
  -9   3   3        6.70       19.26      4.71 o
  -8   3   3     1038.57     1130.43     49.22 o
  -7   3   3      843.78      910.21     46.45 o
  -6   3   3      179.42      147.27      9.88 o
  -5   3   3      597.60      476.98     16.43 o
  -4   3   3     1624.87     1523.00     30.03 o
  -2   3   3     1727.41     1724.35     31.18 o
  -1   3   3      429.93      425.97     29.66 o
   0   3   3     2067.67     2104.76     56.31 o
   1   3   3     1955.65     2135.00     55.31 o
   2   3   3      309.26      276.04     14.41 o
   3   3   3     4010.86     4275.30     68.87 o
   4   3   3     1538.73     1565.13     40.62 o
   5   3   3      480.59      464.65     23.97 o
   6   3   3      154.12      161.04     12.50 o
   7   3   3      226.51      209.72     22.55 o
   8   3   3      529.52      481.59     18.13 o
 -11   4   3      718.42      760.66     48.54 o
 -10   4   3       51.26       54.53      6.51 o
  -9   4   3     1167.65     1055.80     60.75 o
  -8   4   3       80.14       88.71     11.88 o
  -7   4   3      168.96      171.86     24.78 o
  -6   4   3     1844.65     1944.77    140.04 o
  -5   4   3      420.43      422.99     12.32 o
  -4   4   3     6396.77     6809.29     63.09 o
  -3   4   3      548.76      513.38     14.47 o
  -2   4   3     2242.57     2277.58     88.33 o
  -1   4   3      169.49      142.58     14.17 o
   0   4   3       91.77      114.88     12.40 o
   1   4   3     2941.22     3117.94     53.16 o
   2   4   3      111.74      155.63     17.53 o
   3   4   3       94.08       95.96      8.27 o
   4   4   3     1753.31     1804.07     56.68 o
   5   4   3      286.45      296.93     22.16 o
   6   4   3      696.32      676.40     25.94 o
   7   4   3      189.78      160.42     18.34 o
   8   4   3      194.60      168.36     17.39 o
 -11   5   3      176.95      174.23     11.66 o
 -10   5   3      123.86      135.11     12.10 o
  -9   5   3      441.27      495.28     95.67 o
  -8   5   3      774.95      854.48     53.31 o
  -7   5   3      142.50      158.66     23.19 o
  -6   5   3      588.40      574.10     39.73 o
  -5   5   3      787.52      814.65     37.48 o
  -4   5   3     1481.36     1658.95     33.48 o
  -3   5   3     2959.34     3022.12     35.90 o
  -2   5   3     2819.47     3082.84     43.87 o
  -1   5   3      608.11      520.86     20.66 o
   0   5   3     2465.92     2507.06     82.75 o
   1   5   3      634.97      624.96     21.29 o
   2   5   3     1613.82     1677.59     57.29 o
   3   5   3       30.50       46.53      9.50 o
   4   5   3        9.89       13.65      3.50 o
   5   5   3     2003.77     1991.74     73.04 o
   6   5   3        9.49       12.66      4.08 o
   7   5   3      236.01      213.37     21.16 o
 -11   6   3       41.72       46.36     12.90 o
 -10   6   3      530.97      622.33     75.51 o
  -9   6   3      989.69      892.67     61.60 o
  -8   6   3        1.16        5.56      3.96 o
  -7   6   3       35.29       56.75     12.03 o
  -6   6   3       26.39       24.40      6.53 o
  -4   6   3     2816.03     2911.30     67.42 o
  -3   6   3       81.41      103.53      7.08 o
  -2   6   3     2085.56     2155.66     50.84 o
  -1   6   3     1651.98     1878.94     63.37 o
   0   6   3     7004.52     7441.06    167.06 o
   1   6   3     2011.18     2000.18     46.80 o
   2   6   3       39.19       49.09     10.54 o
   3   6   3     3126.62     3230.69    104.09 o
   4   6   3      452.32      447.36     29.31 o
   5   6   3      210.72      268.15     32.80 o
   6   6   3      113.94      115.92     18.02 o
   7   6   3      185.50      140.07     30.55 o
 -11   7   3      165.78      169.57     19.78 o
 -10   7   3       23.16       35.87      7.15 o
  -9   7   3      625.00      722.42     61.55 o
  -8   7   3      615.19      603.44     53.28 o
  -7   7   3      635.57      600.20     28.07 o
  -6   7   3      163.72      212.66     18.14 o
  -5   7   3      655.41      653.84     33.49 o
  -4   7   3     2977.94     2987.96     88.70 o
  -3   7   3     1754.30     1809.48     93.36 o
  -2   7   3      880.57      918.55     21.63 o
  -1   7   3     2789.84     2796.63     79.65 o
   0   7   3      604.93      621.64     41.72 o
   1   7   3      962.90      908.75     23.20 o
   2   7   3      302.15      340.52     41.42 o
   3   7   3      340.88      361.44     34.94 o
   4   7   3     2099.01     2161.74    109.85 o
   5   7   3      406.34      508.81     70.40 o
   6   7   3        0.85       16.05      7.92 o
 -10   8   3     1223.99     1370.03     99.64 o
  -9   8   3       13.60       10.36      6.01 o
  -8   8   3      278.02      336.30     41.56 o
  -7   8   3     1183.18     1142.94     47.79 o
  -6   8   3      271.04      228.17     20.04 o
  -5   8   3      513.11      539.20     31.40 o
  -4   8   3        2.71       12.95      3.62 o
  -3   8   3      431.00      443.57     37.75 o
  -2   8   3     1440.93     1407.88     40.51 o
  -1   8   3      878.64      927.85     34.93 o
   0   8   3     2441.86     2308.10    101.89 o
   1   8   3      927.79      867.98     30.23 o
   2   8   3       29.85       64.76     10.06 o
   3   8   3     1155.14     1250.90     67.74 o
   4   8   3      455.34      499.89     48.65 o
   5   8   3      341.35      415.55     52.48 o
 -10   9   3       73.46       70.54     10.26 o
  -9   9   3      359.68      416.06     63.88 o
  -8   9   3       52.35       55.42     12.00 o
  -7   9   3      778.60      778.93     40.70 o
  -6   9   3     1477.28     1395.74    105.05 o
  -5   9   3      479.71      425.83     27.00 o
  -4   9   3      557.14      535.36     36.98 o
  -3   9   3      445.22      482.57     31.20 o
  -2   9   3     2063.65     2024.17     72.32 o
  -1   9   3     4392.89     4484.83    138.35 o
   0   9   3      362.45      331.25     73.08 o
   1   9   3      629.50      721.32     65.40 o
   2   9   3     1266.42     1207.67     55.12 o
   3   9   3       68.88       99.30     15.20 o
   4   9   3      619.21      718.27     66.78 o
 -10  10   3       51.61       33.55      6.40 o
  -9  10   3       96.84       99.17     18.54 o
  -8  10   3      359.59      530.12     69.44 o
  -7  10   3      104.98      109.59     13.94 o
  -6  10   3      933.21      848.77     33.19 o
  -5  10   3     1518.34     1389.91     50.12 o
  -4  10   3      101.48      109.97      8.83 o
  -3  10   3     2281.91     2375.44     51.89 o
  -2  10   3      373.99      424.14     25.50 o
  -1  10   3      586.76      622.84     77.16 o
   0  10   3     1439.69     1433.88     74.65 o
   1  10   3     1056.45     1014.65     79.59 o
   2  10   3      918.50      887.69     45.39 o
   3  10   3      485.00      674.84     68.09 o
  -9  11   3      232.34      205.06     31.76 o
  -8  11   3       36.95       25.43      6.10 o
  -7  11   3      935.15      955.48     36.33 o
  -6  11   3      554.49      536.91     36.62 o
  -5  11   3      102.09      125.87     12.61 o
  -4  11   3     1489.87     1438.15     55.79 o
  -3  11   3       52.54       61.55      7.20 o
  -2  11   3      975.34      988.23     47.65 o
  -1  11   3      514.36      586.05     49.02 o
   0  11   3        1.59        2.64      6.13 o
   1  11   3     1111.84     1224.25     92.81 o
   2  11   3        7.29       12.48      4.85 o
  -8  12   3      804.89      731.40     87.97 o
  -7  12   3       70.53       59.44      8.79 o
  -6  12   3     1008.54      933.77     46.95 o
  -5  12   3       87.80       85.45     10.88 o
  -4  12   3      199.81      201.51     19.79 o
  -3  12   3      926.68      967.88     45.76 o
  -2  12   3      205.32      209.20     21.03 o
  -1  12   3      979.93     1086.49     83.69 o
   0  12   3      593.55      664.72     51.08 o
   1  12   3       44.49       59.27      9.43 o
  -7  13   3     1003.90      940.18     50.34 o
  -6  13   3       71.67       52.60     11.13 o
  -5  13   3      760.90      713.10     26.84 o
  -4  13   3      902.25      863.86     35.19 o
  -3  13   3       34.08       38.42      4.98 o
  -2  13   3     1101.24     1176.00     68.79 o
  -1  13   3      405.62      386.99     90.24 o
  -4  14   3      805.21      701.05     50.85 o
   1 -14   4      449.55      448.92     35.56 o
   2 -14   4     1377.57     1512.44    102.97 o
   3 -14   4       39.64       42.63      5.71 o
   4 -14   4      193.33      178.51     19.36 o
   5 -14   4       47.31       53.26      7.78 o
  -1 -13   4      313.54      362.21     35.91 o
   0 -13   4      945.50      992.09     44.29 o
   1 -13   4       88.10       90.58     11.86 o
   2 -13   4      139.57      149.41     14.83 o
   3 -13   4      984.11      957.10     50.97 o
   4 -13   4       94.85       87.09     12.03 o
   5 -13   4      375.94      437.31     62.82 o
   6 -13   4      263.35      240.15     21.22 o
  -3 -12   4       27.28       24.95      8.70 o
  -2 -12   4     1474.59     1484.20     86.38 o
  -1 -12   4      289.41      343.19     52.71 o
   0 -12   4       16.25       18.15      6.97 o
   1 -12   4      897.04      921.82     75.99 o
   2 -12   4      158.32      194.07     18.91 o
   3 -12   4      484.28      482.06     35.00 o
   4 -12   4      553.10      566.07     39.87 o
   5 -12   4      162.74      149.37     18.56 o
   6 -12   4      311.79      293.10     38.94 o
   7 -12   4       33.72       24.24      9.61 o
  -4 -11   4      106.44      111.10     11.05 o
  -3 -11   4      734.55      802.26     21.95 o
  -2 -11   4       24.87       34.74      7.41 o
  -1 -11   4      396.68      457.06     52.71 o
   0 -11   4     1098.81     1141.90     59.83 o
   1 -11   4       78.57      101.69     11.87 o
   2 -11   4      477.95      565.38     41.23 o
   3 -11   4      318.08      317.81     37.60 o
   4 -11   4      225.19      237.76     28.33 o
   5 -11   4      955.10      921.85     82.73 o
   6 -11   4      112.42       90.20     21.66 o
   7 -11   4       97.75      102.60     18.25 o
   8 -11   4       14.11       35.88      8.30 o
  -5 -10   4      100.99       81.69     12.71 o
  -4 -10   4      232.70      260.27     22.47 o
  -3 -10   4      182.50      185.39     21.11 o
  -2 -10   4     1441.41     1482.21     67.57 o
  -1 -10   4      586.92      628.54     44.67 o
   0 -10   4        4.33        7.97      4.28 o
   1 -10   4      364.15      459.21     40.14 o
   2 -10   4      277.40      317.29     52.33 o
   3 -10   4      862.19      866.82     32.73 o
   4 -10   4     2376.16     2344.04    105.11 o
   5 -10   4      613.64      605.57     42.75 o
   6 -10   4     1004.36     1072.73     37.43 o
   7 -10   4      118.91      134.78     17.12 o
   8 -10   4       41.04       55.54     10.98 o
   9 -10   4      355.70      363.52     55.44 o
  -6  -9   4      303.63      288.63     26.90 o
  -5  -9   4      197.93      225.48     26.57 o
  -4  -9   4      524.42      518.45     38.61 o
  -3  -9   4      161.77      184.87     18.22 o
  -2  -9   4      237.87      220.61     23.40 o
  -1  -9   4     1135.27     1104.28     38.32 o
   0  -9   4       39.20       41.44      9.82 o
   1  -9   4      360.99      388.54     36.88 o
   2  -9   4     1964.26     1940.40     65.51 o
   3  -9   4      217.43      217.51     20.47 o
   4  -9   4      471.15      482.56     29.39 o
   5  -9   4     1259.16     1293.35    105.17 o
   6  -9   4      228.86      190.61     39.66 o
   7  -9   4      819.93      851.61     67.20 o
   8  -9   4       83.70       70.38     12.54 o
   9  -9   4      149.57      134.46     17.49 o
  -7  -8   4      491.50      479.16     42.53 o
  -6  -8   4      103.98       82.32      9.81 o
  -5  -8   4      476.03      459.55     44.90 o
  -4  -8   4      119.34      116.53     20.02 o
  -3  -8   4      608.78      563.37     55.87 o
  -2  -8   4        9.13       17.49      5.31 o
  -1  -8   4      503.73      528.18     36.16 o
   0  -8   4     1099.82     1043.30     44.05 o
   1  -8   4      633.70      643.51     42.76 o
   2  -8   4      152.23      226.55     25.18 o
   3  -8   4       17.44       32.40      7.80 o
   4  -8   4       14.06       25.02      8.39 o
   5  -8   4      294.58      324.15     39.38 o
   6  -8   4     2079.02     2009.22     95.49 o
   7  -8   4      438.81      543.03     61.85 o
   8  -8   4      758.36      830.70     86.26 o
   9  -8   4       57.79       43.61      9.41 o
  -7  -7   4      269.15      266.69     22.07 o
  -6  -7   4     1714.93     1642.17     35.16 o
  -5  -7   4      249.68      265.20     20.54 o
  -4  -7   4      227.65      232.23     25.57 o
  -3  -7   4      611.04      629.02     41.12 o
  -2  -7   4        3.15        8.20      2.69 o
  -1  -7   4      478.12      456.67     42.90 o
   0  -7   4      426.68      539.20     46.70 o
   1  -7   4     2589.01     2492.93     83.66 o
   2  -7   4      620.48      542.44     32.37 o
   3  -7   4     1000.30      888.80     51.40 o
   4  -7   4      663.82      573.52     34.84 o
   5  -7   4        3.07        8.90      5.46 o
   6  -7   4      573.59      572.61     38.59 o
   7  -7   4      894.72      924.78     75.80 o
   8  -7   4      186.83      171.52     32.28 o
   9  -7   4      507.26      509.05     34.97 o
  -8  -6   4      510.48      482.92     33.98 o
  -7  -6   4        0.12        1.90      3.22 o
  -6  -6   4      162.65      174.55     16.51 o
  -5  -6   4      672.13      634.44     27.49 o
  -4  -6   4       48.25       39.21      6.28 o
  -3  -6   4     1096.43     1069.37     70.92 o
  -2  -6   4      337.26      366.52     37.86 o
  -1  -6   4      872.42      829.18     28.23 o
   0  -6   4     1422.10     1351.53     35.95 o
   1  -6   4       22.68       55.25      6.77 o
   2  -6   4     2930.10     3143.73     75.47 o
   3  -6   4     4036.48     4012.74     94.51 o
   4  -6   4     2106.76     2087.24     72.35 o
   5  -6   4     1642.91     1605.94     74.02 o
   6  -6   4      352.98      391.46     51.21 o
   7  -6   4        8.14       16.61      7.51 o
   8  -6   4      547.01      539.64     32.55 o
   9  -6   4      136.20      135.60     19.43 o
  -8  -5   4      178.10      163.48     17.72 o
  -7  -5   4      467.64      460.25     22.03 o
  -6  -5   4       10.04       16.27      3.13 o
  -5  -5   4      202.19      211.41     15.23 o
  -4  -5   4      776.53      725.22     36.27 o
  -3  -5   4      199.42      241.30     27.41 o
  -2  -5   4     8626.05     8449.50    188.39 o
  -1  -5   4     1576.61     1655.93     44.79 o
   0  -5   4      500.09      451.97     37.39 o
   1  -5   4     1596.85     1502.66     41.50 o
   2  -5   4     3227.79     3384.14     57.18 o
   3  -5   4     2832.28     2825.00     93.70 o
   4  -5   4      198.63      273.67     32.08 o
   5  -5   4     3875.04     3897.77    108.75 o
   6  -5   4     1676.72     1617.62     50.32 o
   7  -5   4       14.38       18.60      4.31 o
   8  -5   4     1054.72     1081.68     29.33 o
   9  -5   4      321.94      312.53     23.60 o
  -9  -4   4      621.18      680.00     48.04 o
  -8  -4   4      311.19      278.24     31.17 o
  -7  -4   4       42.81       39.14      5.44 o
  -6  -4   4      629.71      579.27     36.16 o
  -5  -4   4      176.68      207.10     15.99 o
  -4  -4   4     2566.57     2653.69     50.56 o
  -3  -4   4      940.91      852.81     26.24 o
  -2  -4   4     1302.35     1442.57     28.69 o
  -1  -4   4     5384.07     5510.47     79.51 o
   0  -4   4      582.41      540.24     20.84 o
   1  -4   4     3218.00     3160.61     53.81 o
   2  -4   4     1357.44     1244.07     34.64 o
   3  -4   4        7.92        4.66      3.45 o
   4  -4   4     5185.67     5230.38    120.67 o
   5  -4   4      438.81      442.00     45.85 o
   6  -4   4      325.62      314.44     37.16 o
   7  -4   4     2075.14     1986.61     57.78 o
   8  -4   4       28.82       35.81      9.06 o
   9  -4   4      515.50      490.55     12.34 o
  -9  -3   4       12.80       11.16      3.69 o
  -8  -3   4        2.30        7.63      2.31 o
  -7  -3   4      340.53      340.15     20.58 o
  -6  -3   4      100.64      120.98     10.23 o
  -5  -3   4     1409.21     1407.84     42.11 o
  -4  -3   4      914.64      963.03     21.58 o
  -3  -3   4        8.20        7.59      2.77 o
  -2  -3   4     3355.22     3314.80     38.30 o
  -1  -3   4      101.71      129.48     13.67 o
   0  -3   4    14631.26    15301.59    192.89 o
   2  -3   4      312.90      251.34     13.95 o
   3  -3   4     2251.69     2011.34     56.85 o
   4  -3   4       45.40       72.02     12.29 o
   5  -3   4     2064.56     2122.50     70.45 o
   6  -3   4     1491.07     1501.05     38.81 o
   7  -3   4      373.19      318.24     34.51 o
   8  -3   4     1809.91     1738.17     40.83 o
   9  -3   4      815.58      916.89    261.61 o
 -10  -2   4       66.51       55.61      6.27 o
  -9  -2   4      826.80      805.45     36.36 o
  -8  -2   4       22.53       18.28      3.06 o
  -7  -2   4      393.48      407.90     34.98 o
  -6  -2   4      379.96      420.87     24.01 o
  -5  -2   4      466.51      478.98     49.19 o
  -4  -2   4     1935.08     1900.63     44.82 o
  -3  -2   4     7106.88     7381.84     70.07 o
  -2  -2   4     1087.73     1012.32     27.30 o
  -1  -2   4     4501.90     4380.05    111.36 o
   0  -2   4     3105.66     3106.53     39.55 o
   1  -2   4    19774.72    19676.69    257.64 o
   2  -2   4     5648.85     5859.90     52.19 o
   3  -2   4      540.15      488.79     15.82 o
   4  -2   4     2449.18     2377.85     44.92 o
   5  -2   4      166.42      156.03     11.71 o
   6  -2   4     2878.18     3011.46    114.94 o
   7  -2   4      962.94     1023.82     63.94 o
   8  -2   4       19.54       15.32      4.16 o
   9  -2   4      992.41     1107.56     64.07 o
 -10  -1   4       63.40       54.78      7.43 o
  -9  -1   4        1.20        5.02      2.01 o
  -8  -1   4     1510.47     1469.29     57.47 o
  -7  -1   4       76.17       90.32     20.25 o
  -6  -1   4     2802.19     2874.40     82.39 o
  -5  -1   4      418.99      410.84     43.00 o
  -4  -1   4      331.87      394.39     24.21 o
  -3  -1   4     3310.01     3190.73     40.37 o
  -2  -1   4        7.14       29.75      2.98 o
  -1  -1   4     1062.11      963.75     20.17 o
   0  -1   4     3799.84     3717.79     23.52 o
   1  -1   4       36.14       34.14      3.82 o
   2  -1   4     6656.37     6439.47     83.21 o
   3  -1   4       54.63       51.74      6.79 o
   4  -1   4      112.03      140.03      8.01 o
   5  -1   4     2001.48     1933.99     37.65 o
   6  -1   4     1103.23     1025.68     27.13 o
   7  -1   4      636.00      622.67     26.65 o
   8  -1   4      505.03      553.65     34.49 o
 -10   0   4      248.09      269.17     33.63 o
  -9   0   4      341.18      320.69     28.04 o
  -8   0   4       39.84       39.42      6.98 o
  -7   0   4      661.20      714.50     43.45 o
  -6   0   4        1.59        4.94      8.40 o
  -5   0   4     3603.51     3477.17     82.37 o
  -4   0   4     4559.90     4672.83    155.47 o
  -3   0   4      368.27      366.38     15.88 o
  -2   0   4      884.08      814.02     23.71 o
  -1   0   4     1464.02     1453.25     22.24 o
   0   0   4      123.14      110.70      8.19 o
   1   0   4    10708.40    10781.09    138.40 o
   2   0   4      685.13      676.77     24.25 o
   3   0   4      827.78      695.67     19.30 o
   4   0   4     2392.61     2370.74     44.99 o
   5   0   4      448.75      474.52     20.08 o
   6   0   4      577.23      544.72     27.26 o
   7   0   4     1436.86     1425.51     90.74 o
   8   0   4      258.04      221.34     18.20 o
 -10   1   4      116.63      106.34     14.12 o
  -9   1   4      333.05      311.63     35.67 o
  -8   1   4      350.77      323.05     13.37 o
  -7   1   4      510.97      558.92     33.69 o
  -6   1   4     2168.26     2272.01     77.16 o
  -5   1   4     4463.02     4613.09     75.12 o
  -4   1   4     2397.90     2606.04     53.52 o
  -2   1   4     6926.20     7343.41    106.80 o
  -1   1   4     5799.92     5653.61     52.60 o
   0   1   4     5926.33     6034.99     54.08 o
   1   1   4      337.75      306.98      7.21 o
   2   1   4     3160.15     2979.87     42.73 o
   3   1   4      159.15      167.59     10.22 o
   4   1   4     1889.09     1930.04     37.02 o
   5   1   4     5642.37     5765.03    128.98 o
   6   1   4     1228.68     1204.55     46.17 o
   7   1   4      341.04      346.47     19.05 o
   8   1   4      928.66      936.17     36.22 o
 -11   2   4      128.29      155.87     12.74 o
 -10   2   4     1587.90     1768.57    100.62 o
  -9   2   4       60.29       78.82     12.31 o
  -8   2   4       84.01       99.31     12.37 o
  -7   2   4      422.32      476.93     33.09 o
  -6   2   4       68.53       85.83      8.44 o
  -5   2   4     1968.96     2056.96     68.14 o
  -4   2   4      504.28      421.97     23.44 o
  -3   2   4     4045.22     3934.28     35.36 o
  -2   2   4     8735.83     8314.51     79.23 o
  -1   2   4     1628.50     1486.65     38.77 o
   0   2   4    10464.36    10900.94    138.10 o
   1   2   4     5771.18     5774.79     53.64 o
   2   2   4      144.71      143.31     20.48 o
   3   2   4     8785.21     8988.79    199.61 o
   4   2   4     2772.77     2829.43    171.30 o
   5   2   4      225.97      254.92     26.20 o
   6   2   4     1134.42     1120.35     37.96 o
   7   2   4      189.42      189.94     22.04 o
   8   2   4      748.24      725.67     23.24 o
 -11   3   4      217.69      237.97     34.19 o
 -10   3   4        0.71        8.23      4.96 o
  -9   3   4     2566.45     2711.54    102.05 o
  -8   3   4      290.26      277.58     24.96 o
  -7   3   4      689.14      631.89     74.21 o
  -6   3   4     2926.85     2857.02     83.06 o
  -5   3   4       99.04      113.96     19.66 o
  -4   3   4     5529.93     5185.47     86.94 o
  -3   3   4     3411.85     3367.67     38.91 o
  -2   3   4     1254.65     1122.44     23.49 o
  -1   3   4    12605.33    11843.07    152.09 o
   0   3   4     1635.33     1582.91     35.31 o
   1   3   4     1478.49     1470.00     85.32 o
   2   3   4     5093.22     5017.32    114.49 o
   3   3   4      325.86      406.53     36.56 o
   4   3   4     3050.70     2908.00     82.58 o
   5   3   4     1237.83     1217.51     38.38 o
   6   3   4       98.66       89.49      9.75 o
   7   3   4      443.30      405.71     35.42 o
   8   3   4      437.65      408.02     33.28 o
 -11   4   4      460.94      574.21     58.95 o
 -10   4   4      443.94      503.68     58.89 o
  -9   4   4       32.86       42.93      5.97 o
  -8   4   4     2866.58     2996.34     68.82 o
  -7   4   4     1462.19     1395.34    121.05 o
  -6   4   4     1379.88     1402.33     56.03 o
  -5   4   4     5677.97     5355.08     84.72 o
  -4   4   4     2754.17     2856.41     65.72 o
  -3   4   4     4526.93     4334.25     48.95 o
  -2   4   4    13102.10    12359.61    159.13 o
  -1   4   4      203.74      257.00     22.47 o
   0   4   4     1249.09     1114.32     27.82 o
   1   4   4      361.36      277.00     24.23 o
   2   4   4       79.95       68.29      8.53 o
   3   4   4     8547.04     8458.59   1446.12 o
   4   4   4      652.61      600.66     30.52 o
   5   4   4     1050.49     1037.17     41.67 o
   6   4   4      516.62      513.46     53.05 o
   7   4   4       13.28       19.84      5.07 o
 -11   5   4       12.95       21.78      5.62 o
 -10   5   4      419.65      467.47     44.23 o
  -9   5   4     1982.01     2060.21     92.10 o
  -8   5   4      134.29      145.21     17.45 o
  -7   5   4     2153.11     2039.45    142.70 o
  -6   5   4     3524.23     3621.48     99.12 o
  -5   5   4      140.62      145.80      9.74 o
  -4   5   4     7219.91     6920.12    108.78 o
  -3   5   4     2837.75     2947.56     68.33 o
  -2   5   4     1951.67     1928.86     45.03 o
  -1   5   4     9747.11     9723.52    217.00 o
   0   5   4       26.65       38.47      5.65 o
   1   5   4     2568.32     2596.87     60.04 o
   2   5   4      959.97      925.94     38.54 o
   3   5   4        8.88        8.40      3.20 o
   4   5   4     6237.86     6372.96    174.89 o
   5   5   4      381.59      460.21     44.84 o
   6   5   4      140.45      143.14     19.43 o
   7   5   4      487.57      501.63     53.64 o
 -11   6   4      324.08      369.76     32.80 o
 -10   6   4      492.33      591.86     76.09 o
  -9   6   4       62.01       58.87      9.89 o
  -8   6   4      952.27      943.81     64.38 o
  -7   6   4      140.61      153.11     19.06 o
  -6   6   4     4466.31     4594.24     85.71 o
  -5   6   4     3269.56     3102.54     82.83 o
  -4   6   4      732.06      718.40     26.23 o
  -3   6   4     2845.46     2721.26    144.97 o
  -2   6   4     5768.34     5511.10     88.94 o
  -1   6   4      775.39      780.83     25.82 o
   0   6   4     5317.40     5135.57    137.34 o
   1   6   4     1481.36     1418.96     64.01 o
   2   6   4      407.48      517.67     62.15 o
   3   6   4      143.96      156.58     20.28 o
   4   6   4       20.56       28.46      5.52 o
   5   6   4      334.15      364.45     43.82 o
   6   6   4      197.59      210.83     29.42 o
 -11   7   4        4.00        6.25      8.61 o
 -10   7   4      849.30      814.64     47.49 o
  -9   7   4      696.38      651.26     52.66 o
  -8   7   4      190.31      232.74     27.02 o
  -7   7   4     2710.01     2711.14    140.94 o
  -6   7   4     1632.66     1559.70     49.01 o
  -5   7   4     1683.64     1872.51     47.82 o
  -4   7   4     1262.92     1199.96     33.80 o
  -3   7   4       14.69       12.35      4.04 o
  -2   7   4     1593.17     1608.23     65.01 o
  -1   7   4     6685.60     6640.88   1135.56 o
   0   7   4      155.34      203.49     25.38 o
   1   7   4     1126.84     1148.86     30.39 o
   2   7   4      546.97      546.55     49.52 o
   3   7   4      599.42      699.83     76.73 o
   4   7   4      234.73      275.98     32.10 o
   5   7   4       52.30       56.39     10.04 o
   6   7   4      336.86      355.02     61.96 o
 -10   8   4        1.79        9.55      5.77 o
  -9   8   4      739.58      821.07     76.12 o
  -8   8   4     2030.62     2006.45    106.16 o
  -7   8   4      176.07      175.92     24.06 o
  -6   8   4     1973.78     2002.60     46.33 o
  -5   8   4      320.19      385.15     31.60 o
  -4   8   4      142.86      156.76     13.80 o
  -3   8   4     3143.70     3202.70     54.09 o
  -2   8   4        0.13        6.73      3.59 o
  -1   8   4      221.70      217.37     25.86 o
   0   8   4     1062.91     1041.85     47.59 o
   1   8   4       61.48       99.92     10.93 o
   2   8   4     1228.65     1206.16     59.07 o
   3   8   4      130.03      178.92     32.87 o
   4   8   4       14.53       12.07      4.57 o
   5   8   4      271.16      275.80     34.77 o
 -10   9   4      894.14     1031.70     87.95 o
  -9   9   4       48.95       42.85      9.25 o
  -8   9   4      599.04      696.07     56.77 o
  -7   9   4     2424.67     2569.78     90.74 o
  -6   9   4        3.74        8.05      2.41 o
  -5   9   4      224.71      232.23     14.04 o
  -4   9   4      466.64      483.34     44.29 o
  -3   9   4      310.25      337.00     24.26 o
  -2   9   4      984.46     1039.43     37.13 o
  -1   9   4       29.95       49.91     10.46 o
   0   9   4       62.66       58.57     14.07 o
   1   9   4      395.15      490.42     50.60 o
   2   9   4        1.33       12.14      4.78 o
   3   9   4      342.49      384.21     51.65 o
   4   9   4       87.03      102.09     16.36 o
 -10  10   4       66.28       75.29     11.91 o
  -9  10   4     1329.80     1291.00     72.28 o
  -8  10   4      418.09      485.82     67.90 o
  -7  10   4      241.30      228.42     17.31 o
  -6  10   4     1426.12     1383.77     57.36 o
  -5  10   4      329.08      338.70     27.90 o
  -4  10   4      811.14      775.88     40.40 o
  -3  10   4      399.64      474.45     36.81 o
  -2  10   4      153.44      152.61     25.15 o
  -1  10   4       87.99      105.13     14.91 o
   0  10   4      622.86      562.42     44.61 o
   1  10   4      682.24      692.30     70.07 o
   2  10   4      135.15      160.32     24.76 o
   3  10   4       50.58       24.30      7.70 o
  -9  11   4        0.02       17.27      6.34 o
  -8  11   4      387.47      383.10     27.31 o
  -7  11   4       34.24       30.80      6.75 o
  -6  11   4        1.11        1.64      3.65 o
  -5  11   4     1301.94     1221.84     32.16 o
  -4  11   4        0.13        3.52      2.58 o
  -3  11   4      418.64      435.61     43.02 o
  -2  11   4      880.66      899.00     46.63 o
  -1  11   4       23.39       26.28      9.75 o
   0  11   4      509.54      545.93     70.79 o
   1  11   4      337.12      380.82     47.11 o
   2  11   4      200.08      183.01     22.78 o
  -8  12   4        1.93       15.58      7.37 o
  -7  12   4      402.50      373.76     26.70 o
  -6  12   4      132.33      143.94     14.38 o
  -5  12   4       29.33       24.00      5.33 o
  -4  12   4      934.31      911.57     43.18 o
  -3  12   4      287.02      295.49     29.03 o
  -2  12   4       91.14       90.60      8.04 o
  -1  12   4      743.66      748.28     41.64 o
   0  12   4      291.16      333.64     47.67 o
   1  12   4      267.75      304.75     36.41 o
  -7  13   4      128.19      120.64     13.71 o
  -6  13   4      315.71      243.46     24.65 o
  -5  13   4       72.88       64.46      9.43 o
  -4  13   4       53.68       54.92      6.68 o
  -3  13   4      288.67      258.10     23.02 o
  -2  13   4       10.47       17.70      5.10 o
  -1  13   4      659.10      565.80     85.99 o
   1 -14   5      351.55      368.65     38.39 o
   2 -14   5       61.44       47.96      6.98 o
   3 -14   5      756.78      709.47     45.15 o
   4 -14   5       26.02       26.50      8.92 o
  -1 -13   5      257.41      209.96     39.54 o
   0 -13   5        0.72        6.43      4.07 o
   1 -13   5      451.65      442.20     22.01 o
   2 -13   5      490.86      479.03     30.48 o
   3 -13   5      649.79      660.31     21.67 o
   4 -13   5     1281.49     1315.52     55.61 o
   5 -13   5       43.38       44.10      6.49 o
   6 -13   5      163.78      199.45     39.37 o
  -3 -12   5     1415.36     1451.85    103.16 o
  -2 -12   5        0.81       10.57      3.75 o
  -1 -12   5       48.04       64.11     12.59 o
   0 -12   5      412.31      413.91     39.83 o
   1 -12   5        0.27        5.70     16.10 o
   2 -12   5      889.32      976.62     53.96 o
   3 -12   5      272.12      317.27     24.63 o
   4 -12   5       23.88       26.06      6.04 o
   5 -12   5      685.30      725.37     64.62 o
   6 -12   5      129.18      109.71     12.72 o
   7 -12   5       33.27       34.63      8.24 o
  -4 -11   5      525.37      519.71     38.23 o
  -3 -11   5        0.27        3.70      4.43 o
  -2 -11   5      787.76      778.77     57.90 o
  -1 -11   5      660.30      659.32     58.19 o
   0 -11   5       23.01       16.29      6.33 o
   1 -11   5     1084.94     1080.19     38.07 o
   2 -11   5       34.44       51.45      6.68 o
   3 -11   5      327.31      408.68     29.96 o
   4 -11   5      397.95      473.74     25.92 o
   5 -11   5      131.82      144.81     32.09 o
   6 -11   5     1816.49     1799.81     98.28 o
   7 -11   5      249.92      261.08     26.71 o
   8 -11   5      109.67      106.45     18.03 o
  -5 -10   5        8.04       22.71      7.34 o
  -4 -10   5      488.39      531.73     39.97 o
  -3 -10   5      492.72      497.48     31.88 o
  -2 -10   5      151.01      152.18     41.32 o
  -1 -10   5     1943.16     1957.75     61.86 o
   0 -10   5     1150.83     1089.99     55.01 o
   1 -10   5     1125.67     1154.39     41.96 o
   2 -10   5     1175.10     1206.70     82.66 o
   3 -10   5      449.47      492.66     33.67 o
   4 -10   5     1710.54     1703.94     37.21 o
   5 -10   5      753.79      795.78     28.63 o
   6 -10   5      444.73      477.85     27.98 o
   7 -10   5      232.42      254.29     32.28 o
   8 -10   5      239.87      248.41     25.91 o
  -6  -9   5      224.49      233.89     33.13 o
  -5  -9   5      327.55      315.13     28.94 o
  -4  -9   5      592.58      592.50     33.27 o
  -3  -9   5      292.08      353.71     27.84 o
  -2  -9   5     1530.20     1508.38     54.85 o
  -1  -9   5      641.32      605.67     35.79 o
   0  -9   5     2768.86     2708.44     67.32 o
   1  -9   5     2637.61     2601.70     71.69 o
   2  -9   5       10.36       19.87      8.57 o
   3  -9   5      577.78      692.81     69.63 o
   4  -9   5       44.13       49.34      7.86 o
   5  -9   5     1201.14     1151.18     44.39 o
   6  -9   5      939.75      974.35     36.56 o
   7  -9   5       74.13       45.86     10.29 o
   8  -9   5      240.46      248.80     26.81 o
   9  -9   5      653.88      684.21     74.39 o
  -7  -8   5       38.69       41.93      6.09 o
  -6  -8   5     1095.09     1088.45     63.72 o
  -5  -8   5        0.15        2.72      5.42 o
  -4  -8   5     1224.67     1252.16     51.63 o
  -3  -8   5      150.36      170.09     11.77 o
  -2  -8   5     1022.83      931.37     62.68 o
  -1  -8   5     3687.14     3701.95     91.88 o
   0  -8   5       87.65      109.39     11.44 o
   1  -8   5     2392.68     2456.16    420.85 o
   2  -8   5     1518.64     1498.10    257.26 o
   3  -8   5      236.34      300.22     36.97 o
   4  -8   5     1711.40     1637.38     74.51 o
   5  -8   5     4664.93     4403.29    138.66 o
   6  -8   5       35.16       30.13      6.28 o
   7  -8   5     1469.25     1304.53     39.42 o
   8  -8   5      108.31       96.43     17.38 o
   9  -8   5      672.01      712.52     51.90 o
  -7  -7   5      287.98      293.41     21.52 o
  -6  -7   5      389.14      388.82     31.74 o
  -5  -7   5     1460.91     1437.60     97.55 o
  -4  -7   5        5.43        7.96      9.99 o
  -3  -7   5      203.75      236.56     20.37 o
  -2  -7   5      366.52      365.68     37.83 o
  -1  -7   5       71.89       63.26      6.78 o
   0  -7   5    10122.40    10776.74   1842.12 o
   1  -7   5      530.93      513.20     37.37 o
   2  -7   5     2124.09     2336.80     92.18 o
   3  -7   5     3152.13     3025.29     85.55 o
   4  -7   5      123.30      156.43     23.49 o
   5  -7   5     1925.15     1989.97     89.26 o
   6  -7   5     5578.92     5899.48    164.60 o
   7  -7   5       16.62       21.35      7.87 o
   8  -7   5     1069.83     1121.76     91.37 o
   9  -7   5      358.83      353.05     53.29 o
  -8  -6   5       12.71        9.21      3.87 o
  -7  -6   5      414.86      413.89     36.57 o
  -6  -6   5      874.85      823.47     28.99 o
  -5  -6   5      197.73      206.88     13.51 o
  -4  -6   5     1644.81     1687.27     60.70 o
  -3  -6   5     1164.92     1177.00     80.83 o
  -2  -6   5     1444.45     1536.32     53.71 o
  -1  -6   5     6941.89     6923.63    155.63 o
   0  -6   5      174.11      189.71     14.93 o
   1  -6   5     2422.44     2425.29     83.24 o
   2  -6   5     2339.53     2325.84     80.70 o
   3  -6   5     1299.72     1342.27     37.46 o
   4  -6   5     6902.87     6879.50   1176.80 o
   5  -6   5       78.13      113.82     23.19 o
   6  -6   5       53.86       69.05     15.92 o
   7  -6   5     4049.84     3951.04    197.65 o
   8  -6   5        2.67        5.25     12.74 o
   9  -6   5      821.87      828.27     77.41 o
  -9  -5   5      507.72      447.19     36.12 o
  -8  -5   5      925.81      970.73     45.79 o
  -7  -5   5        2.11        3.87      4.72 o
  -6  -5   5     1080.42      993.16     41.81 o
  -5  -5   5     3990.33     3941.57     71.23 o
  -4  -5   5       37.47       35.56      3.55 o
  -3  -5   5     3636.43     3484.99     58.08 o
  -2  -5   5      402.95      430.77     40.86 o
  -1  -5   5     1782.23     1805.76     62.08 o
   0  -5   5      603.60      467.85     22.46 o
   1  -5   5     2454.79     2669.96     88.26 o
   2  -5   5     4690.47     4378.51    100.19 o
   3  -5   5     2374.11     2293.99     77.20 o
   4  -5   5       61.16       77.49     10.44 o
   5  -5   5     4122.96     4641.72    109.22 o
   6  -5   5     1248.08     1112.19     51.55 o
   7  -5   5       97.18      111.66      9.98 o
   9  -5   5      262.28      233.58     31.27 o
  -9  -4   5      396.84      436.26     31.42 o
  -8  -4   5       53.61       45.60      4.50 o
  -7  -4   5      543.32      560.53     21.55 o
  -6  -4   5      131.32      147.35      9.43 o
  -5  -4   5     3773.39     3704.25     63.60 o
  -4  -4   5     2049.34     1918.78     47.76 o
  -3  -4   5       29.15       19.94      2.38 o
  -2  -4   5     4191.75     4330.84     81.88 o
  -1  -4   5     1488.25     1534.83     41.67 o
   0  -4   5     1252.06     1257.04     24.85 o
   1  -4   5     5082.26     4994.67     48.12 o
   2  -4   5     9438.90    10010.33    134.63 o
   3  -4   5     1603.93     1492.01     51.45 o
   4  -4   5     4318.40     4891.20    130.42 o
   5  -4   5     2634.19     2767.95     81.66 o
   6  -4   5     2448.02     2397.58     53.38 o
   7  -4   5      148.01      145.10     19.94 o
   8  -4   5      569.25      458.49    102.74 o
   9  -4   5     1128.44     1213.73    113.39 o
  -9  -3   5      165.62      172.73     18.98 o
  -8  -3   5      698.18      704.76     52.56 o
  -7  -3   5      459.15      496.51     33.53 o
  -6  -3   5     2697.16     2536.00     48.30 o
  -5  -3   5     1080.88     1075.98     68.86 o
  -4  -3   5     2000.82     1963.27     46.59 o
  -3  -3   5     4603.15     4475.83     71.97 o
  -2  -3   5      573.27      601.09     16.56 o
  -1  -3   5     6378.73     6665.09     63.89 o
   0  -3   5    11487.64    11756.99    148.50 o
   1  -3   5      374.22      463.45     12.80 o
   2  -3   5     3818.54     3597.29     89.13 o
   3  -3   5     2817.58     2817.81     52.82 o
   4  -3   5      449.63      454.87     18.58 o
   5  -3   5      873.98      870.69     29.74 o
   6  -3   5       30.05       25.60      3.52 o
   7  -3   5      765.11      707.54     27.66 o
   8  -3   5      351.22      343.37     43.39 o
   9  -3   5       48.45       50.45     11.68 o
 -10  -2   5      423.79      337.97     52.70 o
  -9  -2   5       76.50       62.86      6.41 o
  -8  -2   5      808.45      775.30     36.82 o
  -7  -2   5     2090.32     2035.89     39.44 o
  -6  -2   5      499.26      564.54     41.68 o
  -5  -2   5     1576.28     1481.04     63.32 o
  -4  -2   5     9981.11    10050.85    369.48 o
  -3  -2   5     3373.22     3654.60     43.41 o
  -2  -2   5     7823.86     7989.20     74.88 o
  -1  -2   5        8.01       48.14     10.56 o
   0  -2   5      113.50      142.58     12.49 o
   1  -2   5     3587.92     3502.92     42.58 o
   2  -2   5     1587.99     1799.74     47.23 o
   3  -2   5     1969.22     1946.19     31.73 o
   4  -2   5      648.83      571.13     23.87 o
   5  -2   5       61.71       58.22      5.20 o
   6  -2   5      109.83      110.04      6.88 o
   7  -2   5       12.63       12.84      2.62 o
   8  -2   5       79.51       82.55     14.28 o
   9  -2   5      152.31      219.38     23.00 o
 -10  -1   5      222.56      172.48     27.26 o
  -9  -1   5     2671.26     2672.36     77.80 o
  -8  -1   5      397.04      390.50     19.80 o
  -7  -1   5     2327.95     2352.25     58.90 o
  -6  -1   5     4114.84     4125.13     78.39 o
  -5  -1   5      126.79      117.85      8.52 o
  -4  -1   5     3419.21     3330.28     55.24 o
  -3  -1   5     3153.36     3192.98     63.76 o
  -2  -1   5     2913.44     3096.57     36.87 o
  -1  -1   5     8191.50     8696.07    112.04 o
   0  -1   5     1180.35     1167.27     13.02 o
   1  -1   5     4569.25     4470.05     39.90 o
   2  -1   5     1023.61      868.64     22.97 o
   3  -1   5      756.71      697.08     24.27 o
   4  -1   5     1645.81     1667.81     38.75 o
   5  -1   5     1304.34     1320.98     31.22 o
   6  -1   5      542.98      510.85     23.51 o
   7  -1   5       58.58       52.28      5.66 o
   8  -1   5        3.76       14.20      5.93 o
 -10   0   5      349.36      415.10     36.84 o
  -9   0   5      148.34      114.43     15.57 o
  -8   0   5     3564.11     3845.89     86.27 o
  -7   0   5      167.32      162.96     20.71 o
  -6   0   5     4902.99     4944.22    155.86 o
  -5   0   5     4330.37     4387.97    103.93 o
  -4   0   5      462.42      596.74     44.67 o
  -3   0   5      857.69      798.70     21.26 o
  -2   0   5    15804.30    16302.90    225.77 o
  -1   0   5      193.84      221.79      9.74 o
   0   0   5     3044.92     2849.63     20.28 o
   1   0   5      852.88      758.48     15.80 o
   2   0   5      141.47      134.82     13.13 o
   3   0   5     1479.83     1369.94     38.57 o
   4   0   5        8.09        6.77      3.75 o
   5   0   5     1303.50     1339.41     28.16 o
   6   0   5       52.80       43.54      6.63 o
   7   0   5     1011.92      948.46     31.14 o
   8   0   5      310.11      238.46     35.44 o
 -11   1   5      109.63      122.93     18.91 o
 -10   1   5      692.62      775.50     76.57 o
  -9   1   5      783.63      798.89     31.19 o
  -8   1   5      830.43      849.11     37.10 o
  -7   1   5     1019.21     1177.10     65.21 o
  -6   1   5     1583.02     1647.55     61.16 o
  -5   1   5      273.00      284.87     26.93 o
  -4   1   5     4473.35     4616.21     76.19 o
  -3   1   5      359.75      295.16     21.73 o
  -2   1   5       75.86       70.81      4.54 o
  -1   1   5    14969.47    15355.42    195.62 o
   0   1   5     1369.02     1366.90     17.73 o
   1   1   5     1509.74     1456.53     22.69 o
   2   1   5     1625.52     1635.20     31.39 o
   3   1   5     1512.21     1566.58     23.72 o
   4   1   5     1255.38     1240.72     28.55 o
   5   1   5       37.50       34.79      5.91 o
   6   1   5        8.05       11.21      2.54 o
   7   1   5      193.26      172.06     20.11 o
   8   1   5      431.96      410.32     28.62 o
 -11   2   5      821.85      872.60     88.50 o
 -10   2   5      649.49      776.57     67.94 o
  -9   2   5     1044.96     1106.67     58.61 o
  -8   2   5      497.42      515.63     58.46 o
  -7   2   5     2873.22     3098.06     98.97 o
  -6   2   5      717.93      717.93     30.35 o
  -5   2   5     2233.24     2214.07     73.25 o
  -4   2   5      492.07      571.71     18.82 o
  -3   2   5    10191.66    10657.46     79.42 o
  -2   2   5     2496.30     2334.13     41.86 o
  -1   2   5     1280.21     1304.52     35.28 o
   0   2   5     2022.32     2043.12     44.54 o
   1   2   5      148.69      164.93     12.54 o
   2   2   5     5173.21     5546.52    125.93 o
   3   2   5      298.89      301.29     34.59 o
   4   2   5      219.71      208.46     25.90 o
   5   2   5       26.01       24.02      5.98 o
   6   2   5       10.33        5.36      2.23 o
   7   2   5      455.11      454.18     32.83 o
   8   2   5      281.90      216.21     27.43 o
 -11   3   5        0.01       -5.61      6.23 o
 -10   3   5     1186.55     1190.13     67.98 o
  -9   3   5      260.67      276.72     21.62 o
  -8   3   5      270.49      340.94     33.77 o
  -7   3   5      321.62      364.03     26.96 o
  -6   3   5     1892.52     1856.49     62.84 o
  -5   3   5     1100.37     1157.11     49.09 o
  -4   3   5      366.55      448.16     23.65 o
  -3   3   5     1349.81     1335.07     20.03 o
  -2   3   5      220.67      196.47     24.44 o
  -1   3   5     2704.59     2797.93     33.94 o
   0   3   5     1336.84     1375.06     49.86 o
   1   3   5      567.56      530.37     21.25 o
   2   3   5      513.40      555.04     39.33 o
   3   3   5     1774.49     1766.84     72.27 o
   4   3   5      902.64      808.00     52.70 o
   5   3   5      147.57      163.82     17.05 o
   6   3   5      609.79      572.86     39.37 o
   7   3   5      184.86      152.69     26.62 o
 -11   4   5      247.99      261.09     29.86 o
 -10   4   5        4.76        5.16      6.18 o
  -9   4   5      701.58      816.57     62.98 o
  -8   4   5     1308.67     1333.59     63.34 o
  -7   4   5       71.47       76.82     17.78 o
  -6   4   5       29.14       38.04      3.59 o
  -5   4   5      843.77      815.56     14.10 o
  -4   4   5      182.54      217.61     31.78 o
  -3   4   5      148.70      146.68     21.25 o
  -2   4   5       15.31       25.68      2.97 o
  -1   4   5      892.21      887.21     33.44 o
   0   4   5       22.79       19.24      2.28 o
   1   4   5     1948.41     2060.50     91.68 o
   2   4   5     2520.71     2538.89     69.94 o
   3   4   5      351.67      424.43     49.43 o
   4   4   5     4689.54     4797.20    150.63 o
   5   4   5      215.70      256.40     25.60 o
   6   4   5       83.55       84.14     11.89 o
   7   4   5      185.25      159.99     23.62 o
 -11   5   5        4.21        9.30      3.61 o
 -10   5   5     1039.02     1116.78     54.01 o
  -9   5   5      124.63      124.78     23.07 o
  -8   5   5       28.92       21.60      5.80 o
  -7   5   5        4.79        9.15      4.13 o
  -6   5   5        1.02        1.59      1.84 o
  -5   5   5      927.04     1016.43     54.77 o
  -4   5   5     1247.68     1247.79     29.37 o
  -3   5   5      982.58      939.01     21.24 o
  -2   5   5     2018.74     2176.51     51.58 o
  -1   5   5     1480.51     1365.16     36.41 o
   0   5   5      488.62      440.76     24.54 o
   1   5   5      505.99      508.04     21.40 o
   2   5   5      210.20      223.45     29.72 o
   3   5   5      544.25      525.40     39.30 o
   4   5   5      381.91      382.97     40.22 o
   5   5   5      808.03      757.99     50.06 o
   6   5   5      435.32      502.61     48.55 o
 -11   6   5      184.70      178.86     11.54 o
 -10   6   5       62.29       61.41      6.89 o
  -9   6   5      924.81      848.51     73.73 o
  -8   6   5        8.19        3.62      5.00 o
  -7   6   5      737.55      730.95     26.72 o
  -6   6   5     2285.91     2456.59     79.75 o
  -5   6   5       36.55       35.10      4.27 o
  -4   6   5     2381.29     2371.16     56.39 o
  -3   6   5      206.94      213.66     13.30 o
  -2   6   5     1122.92     1144.31     27.38 o
  -1   6   5     1778.82     1756.74     60.13 o
   0   6   5      270.05      237.56     27.58 o
   1   6   5     1596.09     1608.07     49.96 o
   2   6   5       65.90       68.54     12.86 o
   3   6   5      919.24      855.74     57.46 o
   4   6   5      469.13      497.85     51.31 o
   5   6   5      590.07      531.65     51.26 o
   6   6   5     1035.19      881.43     65.00 o
 -11   7   5      523.15      575.34     45.91 o
 -10   7   5       13.97       16.93      5.85 o
  -9   7   5       56.88       70.00     12.57 o
  -8   7   5     1450.72     1377.58     49.14 o
  -7   7   5      367.87      371.52     24.53 o
  -6   7   5     2025.45     2042.11     66.27 o
  -5   7   5        2.07       10.26     10.87 o
  -4   7   5      281.60      285.76     21.71 o
  -3   7   5     3028.08     3050.24    101.07 o
  -2   7   5      295.48      294.99     35.12 o
  -1   7   5     2030.11     1827.26     62.93 o
   0   7   5     2309.57     2322.55     74.08 o
   1   7   5       78.89       96.86     26.23 o
   2   7   5     2328.68     2173.71     66.28 o
   3   7   5       73.08       61.00      9.71 o
   4   7   5      131.95      132.34     17.50 o
   5   7   5      760.66      712.55     20.03 o
 -10   8   5       13.09       33.70     11.00 o
  -9   8   5      189.01      204.97     27.87 o
  -8   8   5       74.02       68.41      8.18 o
  -7   8   5     1475.18     1412.26     47.77 o
  -6   8   5        8.09        7.23      3.34 o
  -5   8   5      158.17      168.17     17.90 o
  -4   8   5     1394.30     1280.99     53.11 o
  -3   8   5      412.67      442.05     33.29 o
  -2   8   5     4606.78     4497.60     76.94 o
  -1   8   5      757.51      669.69     54.23 o
   0   8   5      199.19      216.98     40.42 o
   1   8   5     2985.25     3165.46     94.32 o
   2   8   5       58.69       65.65      8.74 o
   3   8   5      710.29      669.01     56.95 o
   4   8   5      368.33      336.64     51.94 o
 -10   9   5       33.85       43.19      7.05 o
  -9   9   5      207.88      240.19     31.45 o
  -8   9   5      679.25      708.41     36.32 o
  -7   9   5      289.73      313.55     23.67 o
  -6   9   5     2752.45     2590.90     56.65 o
  -5   9   5     1223.62     1211.64     41.95 o
  -4   9   5      893.82      823.62     45.14 o
  -3   9   5     2910.37     2818.09     63.15 o
  -2   9   5      121.39      142.74     11.70 o
  -1   9   5     1319.70     1262.42     61.37 o
   0   9   5      645.26      596.83     56.05 o
   1   9   5      143.06      178.10     21.37 o
   2   9   5      809.82      760.94     56.90 o
   3   9   5       13.31       19.08      6.04 o
   4   9   5      394.94      373.75     44.61 o
 -10  10   5      424.65      368.56     30.03 o
  -9  10   5       97.67       72.51     14.85 o
  -8  10   5      435.64      402.89     30.55 o
  -7  10   5      534.46      529.67     35.33 o
  -6  10   5        4.24        2.90      2.90 o
  -5  10   5     3236.59     3075.88    190.25 o
  -4  10   5       36.33       48.72      8.44 o
  -3  10   5      569.96      647.50     38.73 o
  -2  10   5      511.25      543.80     55.64 o
  -1  10   5       39.72       46.44      8.32 o
   0  10   5     1566.97     1599.34     64.90 o
   1  10   5      225.23      281.72     36.37 o
   2  10   5       27.83       34.04     13.88 o
   3  10   5      494.35      550.01     69.42 o
  -9  11   5       70.92       49.97      8.42 o
  -8  11   5       37.76       28.27      6.36 o
  -7  11   5      559.21      551.53     38.59 o
  -6  11   5      803.52      780.64     47.57 o
  -5  11   5        0.01        5.83      5.38 o
  -4  11   5     1136.58     1081.81     48.71 o
  -3  11   5      498.41      454.15     38.30 o
  -2  11   5       76.90       93.81     11.90 o
  -1  11   5      528.73      573.12     47.01 o
   0  11   5      265.64      297.91     31.15 o
   1  11   5      288.67      354.24     51.25 o
  -8  12   5      300.63      214.21     31.90 o
  -7  12   5       82.69       68.97      8.15 o
  -6  12   5       44.27       34.01      5.08 o
  -5  12   5      750.54      723.94     49.18 o
  -4  12   5        0.81        9.00      4.22 o
  -3  12   5      768.26      746.63     66.46 o
  -2  12   5     1091.22      994.25     43.71 o
  -1  12   5      100.61      138.23     15.97 o
   0  12   5      572.30      691.79     64.97 o
  -6  13   5      227.01      217.14     17.07 o
  -5  13   5      144.28      125.67     10.10 o
  -4  13   5      697.62      671.86     44.65 o
  -3  13   5       27.49       11.95      9.85 o
  -2  13   5      333.55      325.20     47.78 o
   1 -14   6       23.07       21.44      3.66 o
   2 -14   6      374.86      376.44     34.87 o
   3 -14   6      174.43      201.33     16.03 o
  -1 -13   6       44.32       45.43      9.00 o
   0 -13   6      771.64      877.13     43.92 o
   1 -13   6      939.42     1052.95     57.48 o
   2 -13   6      168.72      160.47     16.78 o
   3 -13   6      682.26      645.57     38.67 o
   4 -13   6      737.87      773.67     26.59 o
   5 -13   6      286.19      273.61     31.61 o
   6 -13   6      378.60      344.74     29.71 o
  -3 -12   6      306.08      376.59     58.58 o
  -2 -12   6      182.32      181.70     29.53 o
  -1 -12   6     1084.79     1164.04     60.09 o
   0 -12   6      468.22      517.06     48.63 o
   1 -12   6      411.87      452.65     42.08 o
   2 -12   6      341.74      386.97     29.66 o
   3 -12   6       22.34       35.66      7.70 o
   4 -12   6     1136.73     1123.98     52.58 o
   5 -12   6      429.75      451.46     25.31 o
   6 -12   6      309.46      267.48     22.45 o
   7 -12   6      867.09      829.62     82.39 o
  -4 -11   6      103.44      107.26     11.30 o
  -3 -11   6      791.97      765.01     20.40 o
  -2 -11   6      517.98      607.58     61.07 o
  -1 -11   6      233.89      248.86     38.57 o
   0 -11   6     1075.20     1119.38     78.04 o
   1 -11   6      166.68      192.17     18.70 o
   2 -11   6      499.17      619.93     36.67 o
   3 -11   6      883.13      817.23     30.64 o
   4 -11   6       27.07       31.79      8.41 o
   5 -11   6     1432.66     1440.61    104.44 o
   6 -11   6      512.84      575.77     43.95 o
   7 -11   6      293.63      338.26     36.50 o
  -5 -10   6       32.49       31.02      9.95 o
  -4 -10   6      656.28      692.08     42.20 o
  -3 -10   6      281.24      306.95     44.42 o
  -2 -10   6     1038.28     1074.91     42.35 o
  -1 -10   6     3074.23     3040.89     85.53 o
   0 -10   6        0.24       11.42      4.62 o
   1 -10   6      942.58      931.41     44.85 o
   2 -10   6     1311.32     1261.08     45.86 o
   3 -10   6      110.64      115.86     10.19 o
   4 -10   6     1040.03     1075.80     40.43 o
   5 -10   6       36.13       39.23      5.70 o
   6 -10   6      379.86      393.49     46.15 o
   7 -10   6      142.65      148.77     18.70 o
   8 -10   6      287.00      241.95     27.67 o
  -6  -9   6     1463.94     1449.96     74.95 o
  -5  -9   6      416.78      384.66     28.83 o
  -4  -9   6        0.26        7.67      3.37 o
  -3  -9   6     1035.44     1006.25     43.43 o
  -2  -9   6       80.06       85.17      6.78 o
  -1  -9   6      836.24      788.10     69.10 o
   0  -9   6     5193.97     5334.53    164.65 o
   1  -9   6      709.49      655.00     38.93 o
   2  -9   6      297.33      406.08     46.50 o
   3  -9   6      391.56      405.07     43.50 o
   4  -9   6       34.01       65.90     12.98 o
   5  -9   6      907.11     1027.36     70.58 o
   6  -9   6        5.21        7.03      4.17 o
   7  -9   6       64.63       69.11     10.48 o
   8  -9   6      268.85      285.89     29.40 o
  -7  -8   6     1038.84     1044.50     58.25 o
  -6  -8   6      114.05       80.42     15.06 o
  -5  -8   6      659.82      614.36    116.62 o
  -4  -8   6      140.08      152.17     13.18 o
  -3  -8   6       23.89       21.79      4.76 o
  -2  -8   6     1254.39     1275.64     76.98 o
  -1  -8   6      244.96      272.07     29.56 o
   0  -8   6      139.62      140.97     17.04 o
   1  -8   6      467.85      545.51     62.76 o
   2  -8   6      189.23      205.89     26.34 o
   3  -8   6     1320.45     1311.04     56.69 o
   4  -8   6      527.36      494.05     51.90 o
   5  -8   6      278.73      321.51     39.09 o
   6  -8   6      460.07      458.68     36.80 o
   7  -8   6        9.45        8.38      6.84 o
   8  -8   6      287.32      334.06     43.88 o
   9  -8   6      105.18      110.93     19.01 o
  -7  -7   6        2.81        7.48      7.06 o
  -6  -7   6      549.12      577.81     41.24 o
  -5  -7   6      212.87      193.56     15.69 o
  -4  -7   6      567.29      598.69     46.70 o
  -3  -7   6       38.78       60.26     12.77 o
  -2  -7   6       51.26       56.24     12.13 o
  -1  -7   6     1076.45     1177.97     55.48 o
   0  -7   6      292.66      320.45     36.91 o
   1  -7   6       67.23      119.55     16.62 o
   2  -7   6     1717.52     1694.59     59.38 o
   3  -7   6     1091.74      967.88     41.50 o
   4  -7   6      174.87      232.81     27.24 o
   5  -7   6       45.61       50.40     10.74 o
   6  -7   6        6.25        3.27      3.96 o
   7  -7   6     1324.24     1352.64     40.48 o
   8  -7   6        1.86        6.44      9.50 o
   9  -7   6      120.76      133.77     12.49 o
  -8  -6   6      334.73      326.75     27.28 o
  -7  -6   6      514.74      467.42     51.00 o
  -6  -6   6       78.69       63.97      5.77 o
  -5  -6   6      512.42      507.30     39.95 o
  -4  -6   6       96.60      116.99     20.31 o
  -3  -6   6       78.83       70.76      8.40 o
  -2  -6   6     1283.77     1376.78     68.27 o
  -1  -6   6        5.84        9.47      5.09 o
   0  -6   6       62.33       70.70      5.85 o
   1  -6   6      367.53      460.02     48.41 o
   2  -6   6     1342.69     1351.43     48.40 o
   3  -6   6     1737.62     1769.09     76.32 o
   4  -6   6      153.66      233.01     26.49 o
   5  -6   6       86.09       99.21     11.69 o
   6  -6   6      107.30       96.85     10.20 o
   7  -6   6        6.09        7.09      4.92 o
   8  -6   6      635.92      698.77     68.83 o
   9  -6   6      147.23      148.40     17.00 o
  -9  -5   6      680.40      650.75     28.41 o
  -8  -5   6      111.03       78.55     11.88 o
  -7  -5   6       56.08       68.42      8.52 o
  -6  -5   6      242.87      242.03     13.53 o
  -5  -5   6       30.18       25.31      4.53 o
  -4  -5   6      478.88      534.08     32.26 o
  -3  -5   6      872.92      941.56     38.24 o
  -2  -5   6      309.52      370.55     31.45 o
  -1  -5   6      830.48      755.17     39.00 o
   0  -5   6      470.46      533.44     25.58 o
   1  -5   6     1300.21     1256.40     23.55 o
   2  -5   6     1902.57     1992.77     67.85 o
   3  -5   6      579.82      570.35     32.47 o
   4  -5   6     1306.32     1223.70     53.05 o
   5  -5   6      339.34      458.47     57.00 o
   6  -5   6     1560.27     1473.76     71.38 o
   7  -5   6      218.03      213.41     40.19 o
   8  -5   6       21.65       27.74     10.04 o
   9  -5   6      715.13      668.67     67.47 o
  -9  -4   6       19.18       16.04      3.73 o
  -8  -4   6      738.07      698.10     50.83 o
  -7  -4   6       15.03       12.44      3.15 o
  -6  -4   6      620.05      615.21     41.08 o
  -5  -4   6      644.49      698.93     50.20 o
  -4  -4   6      920.68      922.36     60.23 o
  -3  -4   6     1517.78     1428.58     43.53 o
  -2  -4   6       58.40       52.44      4.51 o
  -1  -4   6     1214.73     1266.63     38.56 o
   0  -4   6      773.37      729.64     22.06 o
   1  -4   6      476.37      504.91     17.63 o
   2  -4   6     2737.03     2509.67     84.24 o
   3  -4   6      299.54      417.87     45.98 o
   4  -4   6      326.07      335.14     24.17 o
   5  -4   6     4148.47     4040.49     89.59 o
   6  -4   6      347.99      306.73     52.22 o
   7  -4   6     1794.20     1754.75     92.12 o
   8  -4   6      384.18      352.97     45.57 o
   9  -4   6        3.91       16.85     10.44 o
  -9  -3   6      177.57      161.08     22.16 o
  -8  -3   6       73.75      106.92     11.39 o
  -7  -3   6      810.21      804.64     33.49 o
  -6  -3   6      488.47      542.09     52.71 o
  -5  -3   6       49.37       58.61      5.70 o
  -4  -3   6     2611.44     2560.76    105.88 o
  -3  -3   6      377.33      431.19     58.60 o
  -2  -3   6      148.22      135.62     10.19 o
  -1  -3   6     1717.27     1890.78     61.37 o
   0  -3   6     3249.23     3396.26     38.92 o
   1  -3   6     5466.60     5695.94    106.84 o
   2  -3   6      412.03      401.24     16.23 o
   3  -3   6     1743.69     1780.83     35.42 o
   4  -3   6     1471.89     1564.26     26.03 o
   5  -3   6      544.96      519.76     30.56 o
   6  -3   6     3304.71     3298.74     75.60 o
   7  -3   6      488.11      491.17     35.04 o
   8  -3   6      423.51      466.64     70.35 o
   9  -3   6      464.78      567.35     79.42 o
 -10  -2   6       32.06       18.50      4.68 o
  -9  -2   6        2.77        5.27      2.67 o
  -8  -2   6      577.15      573.61     28.24 o
  -7  -2   6        0.13        6.39      3.34 o
  -6  -2   6      282.29      321.12     29.47 o
  -5  -2   6     2171.94     2191.99     52.27 o
  -4  -2   6     1313.53     1257.70     24.39 o
  -3  -2   6     3741.26     3990.51     65.31 o
  -2  -2   6      102.39      117.39     14.38 o
  -1  -2   6     3104.88     3013.61     61.50 o
   0  -2   6    10368.18    10690.77    139.75 o
   1  -2   6    13733.57    14771.07    108.25 o
   2  -2   6    12943.05    14205.98    330.68 o
   3  -2   6       57.79       52.00      4.89 o
   4  -2   6     1178.64     1280.89     44.61 o
   5  -2   6     2298.29     2466.72     88.48 o
   6  -2   6        2.49        2.26      1.06 o
   7  -2   6     1078.46     1018.86     48.43 o
   8  -2   6      293.63      307.89     64.62 o
   9  -2   6      322.11      330.76     41.38 o
 -10  -1   6      242.73      231.42     35.62 o
  -9  -1   6        9.33       10.78      3.33 o
  -8  -1   6       31.08       34.23      6.36 o
  -7  -1   6        3.20        6.02      6.39 o
  -6  -1   6      286.08      297.36     27.34 o
  -5  -1   6     3747.55     3882.98     65.23 o
  -4  -1   6      565.23      533.45     38.63 o
  -3  -1   6     1120.00     1036.50     31.90 o
  -2  -1   6     9443.79    10066.89    132.11 o
  -1  -1   6      128.80      139.50      6.80 o
   0  -1   6     3574.03     3667.81     43.14 o
   1  -1   6      720.32      640.47     13.73 o
   2  -1   6     1358.21     1410.78     26.32 o
   3  -1   6     3093.36     3063.57     93.06 o
   4  -1   6       79.95       95.55      8.28 o
   5  -1   6     1127.19     1130.00     41.00 o
   6  -1   6     1839.45     1868.33     39.21 o
   7  -1   6        0.86        7.05      6.69 o
   8  -1   6      761.06      894.06    251.34 o
 -10   0   6        3.43        4.94      3.90 o
  -9   0   6      817.93      858.17     38.19 o
  -8   0   6      342.81      342.75     36.78 o
  -7   0   6      177.21      209.05     23.70 o
  -6   0   6      343.68      420.54     41.18 o
  -5   0   6       59.35       86.84      9.41 o
  -4   0   6     1875.32     1809.69     43.47 o
  -3   0   6     1186.70     1146.88     22.04 o
  -2   0   6      172.42      135.36      8.86 o
  -1   0   6     3781.29     3896.97     30.88 o
   0   0   6      161.07      147.02      8.05 o
   1   0   6     2418.86     2365.37     35.35 o
   2   0   6     1386.66     1341.73     25.94 o
   3   0   6       72.04       80.49      7.72 o
   4   0   6     5208.49     5569.48    125.39 o
   5   0   6     1538.57     1493.34     52.89 o
   6   0   6      302.82      267.35     27.08 o
   7   0   6     1009.47     1029.16     68.87 o
   8   0   6       36.34       19.95      5.50 o
 -10   1   6      425.26      445.14     51.77 o
  -9   1   6      101.84       85.44     14.64 o
  -8   1   6      637.15      712.14     63.97 o
  -7   1   6      637.55      591.07     61.50 o
  -6   1   6     1908.71     1911.69     68.03 o
  -5   1   6     1673.06     1642.14     50.15 o
  -4   1   6     1643.09     1843.45     79.96 o
  -3   1   6     8019.74     8378.38    113.26 o
  -2   1   6     1747.59     1826.77     34.24 o
  -1   1   6     3951.49     3987.81     52.93 o
   0   1   6     1939.16     1815.54     24.76 o
   1   1   6     1564.47     1559.71     23.65 o
   2   1   6     3406.92     3441.03     75.93 o
   3   1   6     3275.26     3334.45     58.94 o
   4   1   6        0.04        7.75      6.31 o
   5   1   6      585.64      569.49     39.41 o
   6   1   6      774.40      775.23     38.85 o
   7   1   6       39.44       44.42      7.27 o
   8   1   6     1417.98     1406.16     97.54 o
 -11   2   6       21.67       27.05     10.44 o
 -10   2   6      741.92      708.42     69.18 o
  -9   2   6       42.80       35.48      4.95 o
  -8   2   6      694.55      738.86     56.83 o
  -7   2   6     1044.79     1317.64     86.31 o
  -6   2   6      701.83      789.18     73.40 o
  -5   2   6     3931.22     3892.74    182.07 o
  -4   2   6     8777.15     9211.12    143.79 o
  -3   2   6     2648.81     2801.70     67.22 o
  -2   2   6     8415.23     8528.92     82.41 o
  -1   2   6     4654.62     4585.16     49.53 o
   0   2   6      332.69      330.98     35.51 o
   1   2   6     2104.01     2071.68     60.83 o
   2   2   6     3013.24     3107.20     76.96 o
   3   2   6      277.80      288.84     28.00 o
   4   2   6      425.41      462.99     41.13 o
   5   2   6       71.68       73.48      8.29 o
   6   2   6      541.42      652.45     58.26 o
   7   2   6     1211.67     1277.50     70.56 o
 -11   3   6      654.02      736.49     71.81 o
 -10   3   6       43.13       46.13      6.43 o
  -9   3   6     1038.96     1141.69     57.62 o
  -8   3   6      716.53      852.76     44.49 o
  -7   3   6      309.96      324.40     27.49 o
  -6   3   6     6062.98     6066.66    157.96 o
  -5   3   6     1857.70     1890.40     44.73 o
  -4   3   6      634.36      560.17     20.49 o
  -3   3   6     8643.58     8560.10     79.27 o
  -2   3   6      586.14      548.61     14.85 o
  -1   3   6     5298.67     5248.19     53.47 o
   0   3   6     2210.62     2235.31     53.39 o
   1   3   6       63.22       75.75      5.69 o
   2   3   6      386.64      402.92     39.05 o
   3   3   6     2253.72     2162.98     96.88 o
   4   3   6      961.53      933.26     45.92 o
   5   3   6     1314.65     1383.36     73.66 o
   6   3   6      741.99      693.30     54.09 o
   7   3   6      297.21      281.12     47.78 o
 -11   4   6       15.31       22.67      7.89 o
 -10   4   6      548.42      596.41     58.73 o
  -9   4   6     1031.28     1196.81     67.83 o
  -8   4   6     1297.97     1447.74     91.77 o
  -7   4   6     2098.08     2164.25     97.97 o
  -6   4   6       80.02       71.00      5.72 o
  -5   4   6     3850.85     4121.59    227.84 o
  -4   4   6      520.47      458.62     45.33 o
  -3   4   6        0.71        3.38      4.07 o
  -2   4   6    10439.00    10802.39    176.75 o
  -1   4   6     2239.24     2265.53     81.86 o
   0   4   6      544.22      471.96     18.75 o
   1   4   6     2350.36     2249.84    110.16 o
   2   4   6      742.29      733.93     47.62 o
   3   4   6     1015.18      922.93     50.61 o
   4   4   6     3194.36     3177.00     91.34 o
   5   4   6      178.49      185.49     56.11 o
   6   4   6      148.88      180.83     28.93 o
   7   4   6      204.62      188.86     22.49 o
 -11   5   6      511.92      548.70     75.54 o
 -10   5   6        2.88        4.94      8.61 o
  -9   5   6      753.03      927.23     47.78 o
  -8   5   6     2059.03     1937.35     61.84 o
  -7   5   6     1084.13     1071.65     38.36 o
  -6   5   6     3300.71     3229.68     65.40 o
  -5   5   6      661.08      688.56     64.11 o
  -4   5   6     1467.01     1414.53     63.94 o
  -2   5   6       61.15       93.45      7.98 o
  -1   5   6     4251.81     4414.63    153.89 o
   1   5   6        7.00        7.27      1.95 o
   2   5   6     5223.34     5184.52    119.61 o
   3   5   6        4.47        9.39      6.37 o
   4   5   6      624.79      626.02     33.17 o
   5   5   6     3000.37     3090.50    474.32 o
   6   5   6       53.25       39.74      5.50 o
 -11   6   6      198.50      231.74     16.78 o
 -10   6   6      729.63      910.68    101.91 o
  -9   6   6       38.86       32.53      9.72 o
  -8   6   6     1487.37     1390.60     66.74 o
  -7   6   6     4569.94     4514.59     97.50 o
  -6   6   6      233.66      245.06     21.27 o
  -5   6   6     1016.23      974.57     30.55 o
  -4   6   6       95.75       89.18      6.96 o
  -3   6   6     3441.08     3445.02     65.58 o
  -2   6   6     3617.77     3319.95     62.68 o
  -1   6   6     1024.24      973.29     42.54 o
   0   6   6     2151.54     2271.96     86.40 o
   1   6   6     1123.96     1013.42     25.31 o
   2   6   6      150.73      174.85     17.24 o
   3   6   6     1098.42     1140.75     52.23 o
   4   6   6      502.53      579.79     62.00 o
   5   6   6      199.98      217.77     29.86 o
 -11   7   6      159.85      176.87     21.59 o
 -10   7   6      187.10      194.90     27.80 o
  -9   7   6      896.43      790.04     70.77 o
  -8   7   6      732.00      729.36     37.23 o
  -7   7   6     1142.90     1067.91     36.42 o
  -6   7   6     1742.36     1841.28     71.09 o
  -5   7   6      527.03      530.56     36.66 o
  -4   7   6     1551.16     1540.09     50.31 o
  -3   7   6     1637.49     1607.01     51.82 o
  -2   7   6       15.10       25.79      7.83 o
  -1   7   6     1163.03     1120.60     56.75 o
   0   7   6     1174.25     1149.64     38.51 o
   1   7   6     2738.61     2735.64     71.59 o
   2   7   6      721.68      731.48     47.37 o
   3   7   6      184.03      166.76     28.36 o
   4   7   6      395.75      487.22     58.52 o
   5   7   6      250.97      312.08     47.97 o
 -10   8   6      252.91      243.74     29.60 o
  -9   8   6      390.41      377.08     53.57 o
  -8   8   6     2136.92     2096.28     36.03 o
  -7   8   6      617.89      622.85     39.47 o
  -6   8   6      732.26      695.36     74.62 o
  -5   8   6     3002.14     3064.09    152.76 o
  -4   8   6      795.79      723.24     30.10 o
  -3   8   6      629.42      625.81     38.66 o
  -2   8   6     1063.75     1056.28     33.80 o
  -1   8   6        7.32        8.68      3.80 o
   0   8   6     1470.74     1466.03     48.84 o
   1   8   6      453.26      553.92     58.94 o
   2   8   6     1020.34     1027.29     79.74 o
   3   8   6      376.63      409.71     55.77 o
   4   8   6      184.87      176.88     24.24 o
 -10   9   6      540.19      512.93     49.94 o
  -9   9   6     1307.26     1226.90     71.00 o
  -8   9   6      306.32      289.48     22.90 o
  -7   9   6      424.96      447.54     28.96 o
  -6   9   6      776.62      742.41     58.53 o
  -5   9   6      537.13      531.68     32.62 o
  -4   9   6     1462.87     1513.03     53.87 o
  -3   9   6       48.74       46.19      8.30 o
  -2   9   6      267.65      308.28     23.52 o
  -1   9   6      391.45      446.39     55.86 o
   0   9   6      330.70      309.09     42.69 o
   1   9   6     1329.86     1239.94     41.65 o
   2   9   6      442.63      552.80     56.31 o
   3   9   6      153.45      158.68     17.60 o
  -9  10   6      331.52      249.39     37.91 o
  -8  10   6      624.38      592.87     34.12 o
  -7  10   6       13.52       15.31      4.89 o
  -6  10   6     1223.15     1233.59     26.73 o
  -5  10   6      347.15      343.88     23.69 o
  -4  10   6      705.47      704.33     33.59 o
  -3  10   6     1313.68     1439.22    107.70 o
  -2  10   6      686.17      661.29     35.74 o
  -1  10   6      893.57      904.33     41.25 o
   0  10   6      106.29      153.89     29.09 o
   1  10   6       25.14       19.39      4.48 o
   2  10   6       77.01       72.84     11.59 o
  -9  11   6       49.18       32.88      6.41 o
  -8  11   6      334.56      286.17     20.23 o
  -7  11   6     1147.47     1170.69     51.38 o
  -6  11   6       35.63       41.78      5.41 o
  -5  11   6      659.80      614.84     37.92 o
  -4  11   6      874.58      769.76     43.11 o
  -3  11   6       50.36       51.17     19.28 o
  -2  11   6      407.79      410.24     83.74 o
  -1  11   6       80.53      115.58     13.28 o
   0  11   6      247.93      243.29     35.86 o
   1  11   6      340.38      390.20     56.14 o
  -8  12   6      241.41      163.86     21.27 o
  -7  12   6        1.15        4.35      3.44 o
  -6  12   6      714.93      702.56     50.02 o
  -5  12   6      163.20      155.59     14.79 o
  -4  12   6      241.99      193.72     20.60 o
  -3  12   6      547.21      533.52     36.92 o
  -2  12   6       68.76       48.23     15.26 o
  -1  12   6      302.37      345.88     43.42 o
  -5  13   6      684.58      608.84     64.55 o
  -4  13   6       94.77       73.34     20.20 o
  -3  13   6       43.96       32.83      6.89 o
  -1 -13   7       62.19       73.44      8.52 o
   0 -13   7      467.57      456.48     35.82 o
   1 -13   7      208.19      212.06     19.98 o
   2 -13   7      122.96      140.62     22.95 o
   3 -13   7      338.78      315.05     26.69 o
   4 -13   7      456.89      482.78     41.65 o
   5 -13   7      206.86      174.75     15.34 o
  -3 -12   7       36.56       53.80      8.71 o
  -2 -12   7      127.89      116.63     19.54 o
  -1 -12   7      123.69      153.38     25.69 o
   0 -12   7       60.27       79.41      9.47 o
   1 -12   7      367.41      381.60     49.10 o
   2 -12   7      172.12      192.21     21.05 o
   3 -12   7      649.08      618.52     40.02 o
   4 -12   7      187.47      222.91     22.38 o
   5 -12   7      978.79      983.97     88.59 o
   6 -12   7      762.15      804.90     48.59 o
  -4 -11   7       84.21       75.33      6.63 o
  -3 -11   7      253.15      252.60     46.62 o
  -2 -11   7      375.13      413.28     40.23 o
  -1 -11   7      918.42     1015.84     66.58 o
   0 -11   7       42.61       46.59      7.75 o
   1 -11   7      219.17      283.01     24.99 o
   2 -11   7      953.39     1100.02     57.76 o
   3 -11   7      194.66      219.34     20.01 o
   4 -11   7     1028.72     1104.48     48.92 o
   5 -11   7       15.96       23.20      5.61 o
   6 -11   7      532.99      555.81     11.78 o
   7 -11   7      754.42      681.83     69.64 o
  -5 -10   7      242.07      260.67     26.66 o
  -4 -10   7      152.94      131.43     14.18 o
  -3 -10   7      724.21      727.40     43.71 o
  -2 -10   7      278.15      286.51     19.53 o
  -1 -10   7     1421.82     1452.73     59.96 o
   0 -10   7     1226.87     1299.50     77.86 o
   1 -10   7        1.86       -0.22      3.67 o
   2 -10   7     1217.21     1186.82     59.45 o
   3 -10   7      167.42      226.50     26.46 o
   4 -10   7      287.67      322.73     32.51 o
   5 -10   7     1626.14     1478.71     43.52 o
   6 -10   7      524.87      497.91     59.72 o
   7 -10   7      417.73      395.13     38.15 o
  -6  -9   7       51.83       59.77      6.75 o
  -5  -9   7      341.74      387.15     34.45 o
  -4  -9   7       98.97      134.76     16.36 o
  -3  -9   7        8.41       11.85      3.25 o
  -2  -9   7      222.47      177.38     13.82 o
  -1  -9   7     1001.94     1060.71     83.45 o
   0  -9   7     2223.55     2009.04     67.30 o
   1  -9   7     1027.40     1098.75     51.63 o
   2  -9   7       10.60        8.68      7.18 o
   3  -9   7     1006.79      928.34     46.72 o
   4  -9   7     1678.46     1796.76     56.33 o
   5  -9   7       17.75       44.19     10.69 o
   6  -9   7     1837.53     1827.47     54.52 o
   7  -9   7      771.61      985.12     79.26 o
   8  -9   7       91.64      112.45     12.14 o
  -7  -8   7        3.11       11.17      6.88 o
  -6  -8   7     1219.84     1205.77     54.42 o
  -5  -8   7        9.82       11.26      7.75 o
  -4  -8   7      333.36      362.10     28.18 o
  -3  -8   7     2243.46     2229.90     89.05 o
  -2  -8   7       50.60       48.17     10.03 o
  -1  -8   7     1738.41     1622.48     74.91 o
   0  -8   7     2090.42     2037.36     68.49 o
   1  -8   7      636.09      800.92     82.59 o
   2  -8   7     4030.92     4231.16    102.20 o
   3  -8   7     1659.97     1575.07     70.55 o
   4  -8   7      453.33      557.72     69.50 o
   5  -8   7      637.02      710.10     84.60 o
   6  -8   7        6.33       14.24      8.17 o
   7  -8   7     1357.90     1371.46     68.36 o
   8  -8   7      540.54      515.08     49.64 o
  -7  -7   7       73.52       74.60     24.18 o
  -6  -7   7       58.53       61.47      8.18 o
  -5  -7   7     4277.91     4170.46    147.74 o
  -4  -7   7     1298.28     1247.15     63.97 o
  -3  -7   7      423.05      384.32     38.39 o
  -2  -7   7     5911.88     5964.77    882.44 o
  -1  -7   7        6.08       -1.11      6.20 o
   0  -7   7     1088.02     1012.44     53.00 o
   1  -7   7     3917.50     3798.11    102.54 o
   2  -7   7       12.98       14.69      5.15 o
   3  -7   7     2360.95     2541.81     64.39 o
   4  -7   7        4.30       20.06      7.75 o
   5  -7   7       60.57       97.56     13.93 o
   6  -7   7     2365.86     2331.33    118.63 o
   7  -7   7      954.40     1047.38     86.97 o
   8  -7   7      840.51      925.14     73.08 o
  -8  -6   7       97.47       61.93      9.10 o
  -7  -6   7      149.40      124.00     22.51 o
  -6  -6   7      764.94      765.85     46.52 o
  -5  -6   7      321.11      327.95     28.58 o
  -4  -6   7     4443.61     4438.09    140.30 o
  -3  -6   7      467.42      532.67     53.15 o
  -2  -6   7      738.94      808.26     64.40 o
  -1  -6   7     4953.89     5008.64    139.14 o
   0  -6   7     2306.51     2527.40     69.10 o
   1  -6   7     2257.23     2321.50     84.71 o
   2  -6   7     4122.24     4247.81    119.06 o
   3  -6   7       44.98       63.97      9.14 o
   4  -6   7      198.10      267.80     32.75 o
   5  -6   7     3156.53     3408.06    111.28 o
   6  -6   7        5.04       13.96      7.04 o
   7  -6   7     1191.95     1177.93     61.31 o
   8  -6   7      451.05      514.01     38.62 o
  -9  -5   7       11.10       13.59      4.58 o
  -8  -5   7      155.94      147.47     20.03 o
  -7  -5   7      566.28      501.23     27.92 o
  -6  -5   7     1415.81     1421.21    137.21 o
  -5  -5   7      749.96      757.90     67.41 o
  -4  -5   7      492.62      515.75     36.96 o
  -3  -5   7     1984.70     1880.92     61.68 o
  -2  -5   7      869.98      806.19     16.10 o
  -1  -5   7      300.42      360.19     30.84 o
   0  -5   7     6653.42     6883.01    110.82 o
   1  -5   7     6780.16     7286.33    115.93 o
   2  -5   7       19.36       44.70      7.23 o
   3  -5   7     3988.32     4173.92    111.67 o
   4  -5   7     1297.86     1263.07     57.38 o
   5  -5   7      732.11      869.15     70.01 o
   6  -5   7      811.96      829.62     79.31 o
   7  -5   7       66.63       74.55     13.99 o
   8  -5   7      353.60      411.53     45.67 o
  -9  -4   7      554.54      478.63     46.60 o
  -8  -4   7      225.25      235.08     15.84 o
  -7  -4   7     1514.21     1460.08     63.36 o
  -6  -4   7      460.52      474.49     73.82 o
  -5  -4   7      221.00      247.03     26.46 o
  -4  -4   7     2685.73     2614.00     51.86 o
  -3  -4   7     1344.31     1275.11     51.17 o
  -2  -4   7     2307.05     2349.76     55.51 o
  -1  -4   7     2541.13     2472.57     82.34 o
   0  -4   7     3582.90     3599.79     58.97 o
   1  -4   7      996.57      891.82     24.98 o
   2  -4   7     7008.74     7790.50    174.62 o
   3  -4   7     1028.28     1001.36     33.19 o
   4  -4   7     5262.78     5519.63     88.58 o
   5  -4   7      393.87      391.51     17.62 o
   6  -4   7      363.17      394.21     40.83 o
   7  -4   7      437.94      457.99     63.68 o
   8  -4   7      272.57      300.17     33.46 o
  -9  -3   7      187.83      164.39     16.52 o
  -8  -3   7     2306.22     2346.69     34.29 o
  -7  -3   7       64.67       80.12      7.21 o
  -6  -3   7      405.91      462.35     42.21 o
  -5  -3   7     3416.77     3252.82     68.19 o
  -4  -3   7        8.06        9.61      3.67 o
  -3  -3   7     5367.83     5320.67     85.68 o
  -2  -3   7     1902.69     1749.95     42.17 o
  -1  -3   7        3.61       15.19      2.38 o
   0  -3   7     1007.18      959.13     41.47 o
   1  -3   7       11.32        2.24      5.11 o
   2  -3   7     3097.00     3019.84     47.61 o
   3  -3   7     5704.76     5932.82    110.03 o
   4  -3   7      463.79      509.29     65.29 o
   5  -3   7     2283.12     2200.27     67.19 o
   6  -3   7     1129.20     1058.20     49.64 o
   7  -3   7      308.94      291.72     39.80 o
   8  -3   7      255.21      311.55     34.45 o
 -10  -2   7      356.39      317.14     28.13 o
  -9  -2   7      451.74      470.09     29.25 o
  -8  -2   7      255.39      250.86     31.46 o
  -7  -2   7     1791.68     1706.46    123.87 o
  -6  -2   7      579.21      598.94     38.84 o
  -5  -2   7     3493.31     3452.92     67.46 o
  -4  -2   7     2093.27     1988.69     49.01 o
  -3  -2   7      141.11      175.91     13.06 o
  -2  -2   7      652.72      638.93     19.23 o
  -1  -2   7     7225.34     7243.55     81.70 o
   0  -2   7       86.33       88.36      6.26 o
   1  -2   7       31.02       24.66      2.86 o
   2  -2   7       51.48       38.24      3.83 o
   3  -2   7      216.38      218.88     19.62 o
   4  -2   7     2648.75     2464.84     53.47 o
   5  -2   7      183.34      156.78     13.81 o
   6  -2   7      520.94      534.49     34.97 o
   7  -2   7      308.73      318.81     30.40 o
   8  -2   7      327.21      368.04     39.40 o
 -10  -1   7        0.18        4.90      2.24 o
  -9  -1   7      679.39      737.68     49.19 o
  -8  -1   7     2446.06     2656.52     64.29 o
  -7  -1   7        9.41        9.62      5.61 o
  -6  -1   7     2898.01     2895.72     51.00 o
  -5  -1   7      268.05      247.95     16.79 o
  -4  -1   7        2.91        6.41      3.94 o
  -3  -1   7     6202.83     6723.92    106.51 o
  -2  -1   7     4275.15     4589.07     61.85 o
  -1  -1   7     1641.78     1611.13     22.63 o
   0  -1   7     1805.96     1811.49     42.80 o
   1  -1   7       56.76       76.83      5.84 o
   2  -1   7     5561.76     5365.04    125.96 o
   3  -1   7      876.22      748.17     30.80 o
   4  -1   7      746.97      732.28     41.59 o
   5  -1   7     1465.85     1404.26     44.48 o
   6  -1   7       86.47       92.09      9.38 o
   7  -1   7      276.32      268.41     31.90 o
 -10   0   7     1902.54     2148.91    588.56 o
  -9   0   7      179.24      171.54     16.31 o
  -8   0   7      820.91      780.45     46.55 o
  -7   0   7     3696.78     3706.45     85.87 o
  -6   0   7       84.21       93.43      9.78 o
  -5   0   7     2546.68     2657.67     79.10 o
  -4   0   7      919.93      849.35     51.31 o
  -3   0   7       71.99       63.69      4.11 o
  -2   0   7    13106.45    14010.92    171.58 o
  -1   0   7     2320.13     2204.14     32.31 o
   0   0   7     4269.82     4355.42     40.77 o
   1   0   7     2399.55     2345.21     44.49 o
   2   0   7        3.99        5.48      4.74 o
   3   0   7     2956.09     2932.99     65.91 o
   4   0   7      172.03      164.96     16.79 o
   5   0   7      436.96      455.87     32.43 o
   6   0   7      267.78      316.01     59.32 o
   7   0   7       22.79       27.84      8.41 o
 -11   1   7      800.72      796.79     38.70 o
 -10   1   7        7.36       16.98      5.88 o
  -9   1   7      877.73     1014.49     86.66 o
  -8   1   7     1765.35     1845.99     74.81 o
  -7   1   7      227.90      201.01     25.67 o
  -6   1   7     3956.46     4010.47    111.82 o
  -5   1   7        0.21        5.07      8.93 o
  -4   1   7     3500.37     3525.99     68.57 o
  -3   1   7     1853.65     1822.31     29.70 o
  -2   1   7      574.30      641.87     32.23 o
  -1   1   7     2910.84     2880.34     52.72 o
   0   1   7      702.58      589.29     24.56 o
   1   1   7     3994.70     4246.44     66.64 o
   2   1   7     1714.32     1668.96     19.35 o
   3   1   7       31.81       34.58      4.21 o
   4   1   7      265.17      316.85     33.71 o
   5   1   7      176.56      175.32     17.45 o
   6   1   7      266.56      217.36     25.66 o
   7   1   7      382.36      330.90     40.92 o
 -11   2   7      274.77      230.25     25.32 o
 -10   2   7      756.74      905.46     74.26 o
  -9   2   7       92.12       76.49     14.90 o
  -8   2   7     1430.49     1478.39     80.59 o
  -7   2   7     4708.63     5111.42    121.05 o
  -6   2   7       23.24       42.36      6.08 o
  -5   2   7     4943.88     5535.41     90.13 o
  -4   2   7      413.86      465.89     27.82 o
  -3   2   7       87.56       66.17     12.22 o
  -2   2   7      805.88      714.34     20.17 o
  -1   2   7       20.92       17.99      1.79 o
   0   2   7      553.46      489.96     73.32 o
   1   2   7      316.09      327.70     17.18 o
   2   2   7     1083.24     1156.97     47.69 o
   3   2   7     1637.77     1638.57     74.24 o
   4   2   7      693.20      765.49     56.56 o
   5   2   7      359.62      352.62     36.54 o
   6   2   7      871.78      796.52     59.11 o
   7   2   7       25.23       29.77      6.41 o
 -11   3   7      254.29      330.65     38.87 o
 -10   3   7      347.25      360.78     45.91 o
  -9   3   7     1501.65     1653.05    117.87 o
  -8   3   7       13.53       -0.30      8.40 o
  -7   3   7       51.80       62.97      9.25 o
  -6   3   7     1060.16     1091.58     48.37 o
  -5   3   7      310.71      307.86     18.78 o
  -4   3   7     4325.36     4337.53     94.19 o
  -3   3   7      236.82      299.83     26.69 o
  -2   3   7     2126.77     2160.65     78.28 o
  -1   3   7     1440.92     1383.74     20.83 o
   0   3   7      477.26      523.68     30.84 o
   1   3   7     1773.40     1667.63     49.93 o
   2   3   7     1031.12      992.35     41.80 o
   3   3   7      568.20      564.37     50.09 o
   4   3   7      518.90      578.07     50.87 o
   5   3   7       59.48       64.87     12.02 o
   6   3   7        4.20        6.35      3.14 o
   7   3   7       76.82       62.27     10.78 o
 -11   4   7      129.77      130.79     14.29 o
 -10   4   7       93.47      104.90     15.12 o
  -9   4   7      248.31      281.00     37.11 o
  -8   4   7      916.18      923.64     48.99 o
  -7   4   7        1.33       10.51      4.29 o
  -6   4   7       74.90       83.93     12.18 o
  -5   4   7      916.77      926.09     63.11 o
  -4   4   7        3.46        5.79      2.07 o
  -3   4   7     6892.62     7130.73    166.66 o
  -2   4   7     2192.66     2156.43     69.10 o
  -1   4   7     1116.78     1137.79     28.02 o
   0   4   7     1855.40     1966.18     47.26 o
   1   4   7      219.16      232.35     16.24 o
   2   4   7      217.61      233.64     34.27 o
   3   4   7       15.78        6.47      4.55 o
   4   4   7      316.20      344.90     45.06 o
   5   4   7     1020.84      953.65     47.04 o
   6   4   7        7.59       14.84      6.55 o
 -11   5   7       63.32       80.50      9.36 o
 -10   5   7       95.03      102.14     10.76 o
  -9   5   7      458.74      472.50     71.87 o
  -8   5   7      126.95      102.87     14.14 o
  -7   5   7     1668.25     1577.89     49.64 o
  -6   5   7      386.98      368.23     64.74 o
  -5   5   7       51.42       59.10      6.79 o
  -4   5   7      933.05      916.69     30.54 o
  -3   5   7       71.79       91.93      9.05 o
  -2   5   7     1059.18     1055.43     24.67 o
  -1   5   7      463.54      458.06     28.47 o
   0   5   7      249.67      296.22     19.71 o
   1   5   7      881.86      880.53     26.11 o
   2   5   7        3.15       11.31      3.91 o
   3   5   7       94.92      127.49     14.63 o
   4   5   7      532.90      540.23     54.17 o
   5   5   7      459.07      486.10     48.72 o
   6   5   7      411.14      379.57     45.86 o
 -11   6   7      170.38      176.81     22.81 o
 -10   6   7       58.57       55.73     36.52 o
  -9   6   7      398.96      353.51     34.84 o
  -8   6   7     1200.52     1161.89     40.46 o
  -7   6   7       12.15       27.16      3.58 o
  -6   6   7       44.66       57.00      8.26 o
  -5   6   7        9.31        7.88      2.18 o
  -4   6   7      149.42      192.88     14.51 o
  -3   6   7     1166.63     1121.26     35.69 o
  -2   6   7      290.30      259.39     17.27 o
  -1   6   7     1025.17     1022.80     28.47 o
   0   6   7      708.61      669.17     38.33 o
   1   6   7       97.39       96.26     17.01 o
   2   6   7     1870.63     1804.30     57.90 o
   3   6   7      182.37      210.76     28.81 o
   4   6   7       49.07       54.77      8.51 o
   5   6   7      694.42      627.82     46.41 o
 -10   7   7      275.64      269.54     33.65 o
  -9   7   7      180.56      196.99     26.56 o
  -8   7   7      303.77      332.12     22.61 o
  -7   7   7       10.41       11.08      4.52 o
  -6   7   7        1.83       -0.18      4.02 o
  -5   7   7     3427.20     3377.15     73.49 o
  -4   7   7      855.50      903.23     71.34 o
  -3   7   7      676.70      663.40     37.39 o
  -2   7   7      336.27      358.49     44.93 o
  -1   7   7       17.56       12.08      4.02 o
   0   7   7     4350.59     4386.23    162.85 o
   1   7   7      607.89      530.96     44.24 o
   2   7   7        7.46       11.93      5.03 o
   3   7   7      526.12      532.66     74.20 o
   4   7   7        4.95       -2.04      5.97 o
 -10   8   7      118.38      135.33     15.60 o
  -9   8   7      250.30      258.04     39.72 o
  -8   8   7      527.08      486.71     46.98 o
  -7   8   7      318.96      335.84     36.07 o
  -6   8   7     1696.99     1755.15     82.93 o
  -5   8   7        8.08       13.93      4.96 o
  -4   8   7      540.98      546.98     32.19 o
  -3   8   7       92.01       98.90      8.98 o
  -2   8   7      569.23      562.30     28.25 o
  -1   8   7     1208.44     1156.73     44.49 o
   0   8   7        0.24        7.44      6.27 o
   1   8   7     1377.83     1313.41     40.61 o
   2   8   7       86.79       89.09     12.43 o
   3   8   7      227.56      233.20     29.55 o
 -10   9   7      680.29      625.56     61.96 o
  -9   9   7       26.43       16.42      6.00 o
  -8   9   7      202.42      170.43     17.47 o
  -7   9   7      565.04      525.94     30.53 o
  -6   9   7     1599.85     1540.33     72.84 o
  -5   9   7     1629.36     1532.21     58.09 o
  -4   9   7        2.84       15.07      4.40 o
  -3   9   7      119.07       98.84      8.60 o
  -2   9   7      824.17      726.47     35.40 o
  -1   9   7      730.82      711.22     27.08 o
   0   9   7      438.38      447.40     51.29 o
   1   9   7      145.84      133.44     20.86 o
   2   9   7      381.55      446.65     53.45 o
   3   9   7      546.83      540.92     54.67 o
  -9  10   7      338.10      233.65     36.51 o
  -8  10   7      216.76      163.88     18.28 o
  -7  10   7      818.73      793.62     50.86 o
  -6  10   7      551.71      500.46     42.22 o
  -5  10   7      262.85      226.05     16.65 o
  -4  10   7      700.96      631.14     39.24 o
  -3  10   7        1.27        0.14      2.19 o
  -2  10   7     1034.10      882.38     58.06 o
  -1  10   7      241.44      228.00     20.25 o
   0  10   7       86.03      103.59     16.37 o
   1  10   7      446.50      473.32     45.38 o
  -8  11   7      402.41      318.81     42.92 o
  -7  11   7        0.83       10.55      5.52 o
  -6  11   7      625.48      622.72     42.27 o
  -5  11   7      701.07      548.07     83.74 o
  -4  11   7      523.54      501.34     91.89 o
  -3  11   7      650.60      574.20     35.56 o
  -2  11   7        2.65        5.64      2.22 o
  -1  11   7     1157.60     1108.46     84.96 o
   0  11   7      456.86      486.38     57.78 o
  -7  12   7      411.88      321.49     26.41 o
  -6  12   7      165.71      145.53     12.02 o
  -5  12   7      839.01      819.53     22.61 o
  -4  12   7      601.31      498.48     20.20 o
  -3  12   7      622.43      576.46     64.01 o
  -2  12   7      474.88      414.47     28.08 o
  -1 -13   8      329.05      331.68     31.43 o
   0 -13   8      196.97      198.89     18.50 o
   1 -13   8      100.06      114.60      9.53 o
   2 -13   8      194.53      239.35     25.46 o
   3 -13   8      181.95      197.38     15.38 o
   4 -13   8      686.94      739.03     45.86 o
  -3 -12   8      383.24      441.62     31.99 o
  -2 -12   8        8.82       10.75      7.18 o
  -1 -12   8      484.04      515.47     47.80 o
   0 -12   8     1320.59     1367.32     59.09 o
   1 -12   8        5.39       11.25      4.55 o
   2 -12   8      541.70      574.90     42.62 o
   3 -12   8      691.18      680.88     77.47 o
   4 -12   8      146.45      136.68     13.55 o
   5 -12   8     1731.55     1756.19     87.57 o
   6 -12   8       19.20       24.44      5.21 o
  -4 -11   8      284.64      329.96     29.58 o
  -3 -11   8      245.03      248.21     47.89 o
  -2 -11   8     1303.81     1378.19     57.97 o
  -1 -11   8        7.87       15.87      4.89 o
   0 -11   8      326.34      396.48     41.45 o
   1 -11   8     2845.86     2940.70     78.84 o
   2 -11   8        7.87       13.28      6.45 o
   3 -11   8     1185.84     1015.97     76.22 o
   4 -11   8      214.36      277.51     34.13 o
   5 -11   8        7.86        9.36      3.54 o
   6 -11   8      640.51      630.16     37.23 o
  -5 -10   8      337.83      361.68     26.80 o
  -4 -10   8      747.21      780.61     43.08 o
  -3 -10   8      908.52      975.34     77.98 o
  -2 -10   8       30.29       23.77      7.34 o
  -1 -10   8     1466.57     1409.27    108.67 o
   0 -10   8      302.07      351.24     37.64 o
   1 -10   8      277.98      273.00     30.33 o
   2 -10   8     1319.24     1351.03     81.07 o
   3 -10   8       50.83       68.81     11.76 o
   4 -10   8      420.23      487.44     47.48 o
   5 -10   8      418.26      472.76     57.74 o
   6 -10   8        0.82       14.66      8.90 o
   7 -10   8      435.20      474.51     59.07 o
  -6  -9   8      222.68      206.56     16.23 o
  -5  -9   8      325.11      319.13     22.92 o
  -4  -9   8      311.97      308.68     43.08 o
  -3  -9   8      303.00      289.33     29.44 o
  -2  -9   8     2409.31     2555.38     76.98 o
  -1  -9   8        2.71       11.31      4.73 o
   0  -9   8      956.46      937.83     51.36 o
   1  -9   8      293.46      385.52     39.31 o
   2  -9   8      369.89      455.03     45.92 o
   3  -9   8     2581.49     2548.70     80.41 o
   4  -9   8      378.87      447.12     43.63 o
   5  -9   8      400.36      417.34     57.83 o
   6  -9   8      584.98      645.92     84.98 o
   7  -9   8      155.76      161.22     26.20 o
  -7  -8   8      919.33     1011.23     58.93 o
  -6  -8   8      641.27      559.31     45.21 o
  -5  -8   8      390.83      366.32     31.83 o
  -4  -8   8      395.23      374.14     32.04 o
  -3  -8   8     1512.32     1484.84     87.52 o
  -2  -8   8        1.25       -1.14      5.62 o
  -1  -8   8     1136.41     1153.39     63.80 o
   0  -8   8      123.62      135.33     11.90 o
   1  -8   8      898.01      853.41     56.73 o
   2  -8   8     1286.27     1263.18     57.59 o
   3  -8   8      566.15      609.74     54.79 o
   4  -8   8      753.45      877.57     85.57 o
   5  -8   8      164.32      153.69     18.88 o
   6  -8   8     1268.26     1335.17     66.32 o
   7  -8   8      684.99      781.50     72.67 o
   8  -8   8        2.68       -7.40      7.87 o
  -7  -7   8      178.23      159.93     15.58 o
  -6  -7   8      274.41      287.27     26.88 o
  -5  -7   8     1614.71     1656.54    101.52 o
  -4  -7   8       14.56       11.18      7.50 o
  -3  -7   8     1132.84     1103.65     55.21 o
  -2  -7   8      157.66      146.20     21.64 o
  -1  -7   8        4.98       12.11      5.13 o
   0  -7   8     1099.06     1126.50     34.22 o
   1  -7   8      312.13      465.77     57.28 o
   2  -7   8     2237.27     2060.72     93.81 o
   3  -7   8       24.09       27.86      9.86 o
   4  -7   8      652.98      640.25     56.78 o
   5  -7   8      463.76      501.51     53.44 o
   6  -7   8       29.28       46.80     10.13 o
   7  -7   8      549.06      570.15     63.46 o
   8  -7   8      171.54      138.97     18.63 o
  -8  -6   8       84.55       53.27     11.33 o
  -7  -6   8      489.36      494.46     48.00 o
  -6  -6   8      351.22      354.09     63.70 o
  -5  -6   8      732.94      758.27     89.76 o
  -4  -6   8     1891.18     1897.82     81.83 o
  -3  -6   8      153.85      164.34     18.73 o
  -2  -6   8      551.14      545.94     45.42 o
  -1  -6   8      535.05      494.43     47.28 o
   0  -6   8      765.04      777.93     34.63 o
   1  -6   8      866.35      860.64     35.15 o
   2  -6   8        1.61       19.63      7.46 o
   3  -6   8       46.83       47.51     10.88 o
   4  -6   8      387.58      461.16     54.62 o
   5  -6   8      387.38      540.87     59.21 o
   6  -6   8       53.46       68.23     11.52 o
   7  -6   8      100.15      103.31     14.26 o
   8  -6   8      410.90      393.33     55.40 o
  -8  -5   8      365.60      328.04     20.53 o
  -7  -5   8      376.33      370.84     46.00 o
  -6  -5   8      198.98      235.74     17.88 o
  -5  -5   8       17.28       22.49     12.83 o
  -4  -5   8      813.18      905.48     70.79 o
  -3  -5   8     2029.71     2053.47     51.65 o
  -2  -5   8      385.82      486.92     48.13 o
  -1  -5   8      757.36      812.01     34.58 o
   0  -5   8      789.55      744.00     23.22 o
   1  -5   8      943.13      945.61     39.12 o
   2  -5   8      498.13      537.30     32.54 o
   3  -5   8      540.19      554.96     54.55 o
   4  -5   8       69.33       87.94     18.24 o
   5  -5   8      726.65      663.32     54.77 o
   6  -5   8      626.05      651.18     78.67 o
   7  -5   8       41.11       48.48      8.80 o
   8  -5   8      534.39      525.48     57.09 o
  -9  -4   8       13.03       12.54      3.53 o
  -8  -4   8      976.08      943.01     50.65 o
  -7  -4   8      497.13      500.46     63.06 o
  -6  -4   8       42.56       26.63     13.01 o
  -5  -4   8      224.55      257.89     20.11 o
  -4  -4   8       29.46       42.51      4.96 o
  -3  -4   8      217.62      245.17     29.14 o
  -2  -4   8     1329.78     1399.53     27.06 o
  -1  -4   8        5.92       11.48      2.30 o
   0  -4   8     3222.40     3386.19     56.27 o
   1  -4   8        2.96        4.11      1.74 o
   2  -4   8     1214.68     1244.54     50.87 o
   3  -4   8     5980.42     6072.23    223.54 o
   4  -4   8        0.27        5.86      7.34 o
   5  -4   8      270.86      298.85     44.26 o
   6  -4   8      371.56      385.42     39.06 o
   7  -4   8       80.33       73.52     11.95 o
   8  -4   8       60.36       82.05     10.95 o
  -9  -3   8      713.46      679.71     25.61 o
  -8  -3   8      166.09      180.87     22.99 o
  -7  -3   8      121.58      128.32      9.11 o
  -6  -3   8        5.96        4.10      6.04 o
  -5  -3   8      236.51      251.99     19.70 o
  -4  -3   8     3346.56     3422.97     67.61 o
  -3  -3   8      200.59      229.00     25.00 o
  -2  -3   8      581.68      557.05     25.99 o
  -1  -3   8     1593.93     1547.31     23.87 o
   0  -3   8        0.80        7.49      6.41 o
   1  -3   8     4572.88     4833.56    101.10 o
   2  -3   8      393.92      333.53     14.53 o
   3  -3   8      145.58      182.89     17.56 o
   4  -3   8     1135.38     1116.31     29.67 o
   5  -3   8      142.27      126.99     10.14 o
   6  -3   8       56.18       78.76      9.64 o
   7  -3   8      239.54      217.28     32.94 o
   8  -3   8      175.66      191.45     29.08 o
 -10  -2   8      403.60      426.81     29.82 o
  -9  -2   8        0.09        3.74      2.05 o
  -8  -2   8      168.23      186.80     16.38 o
  -7  -2   8     1093.35     1151.32     49.56 o
  -6  -2   8      928.30      976.86     52.89 o
  -5  -2   8     1373.45     1380.39     41.46 o
  -4  -2   8        0.85       11.13      6.12 o
  -3  -2   8     1829.55     1711.97     42.67 o
  -2  -2   8     2188.40     2182.52     51.66 o
  -1  -2   8     2487.51     2445.81     40.34 o
   0  -2   8     1989.04     1962.25     68.60 o
   1  -2   8      825.88      810.41     29.92 o
   2  -2   8     1167.77     1119.57     32.35 o
   3  -2   8      146.50      157.87     14.90 o
   4  -2   8        5.03       12.42      3.58 o
   5  -2   8     2081.82     2178.39     52.91 o
   6  -2   8     1136.58     1126.36     47.32 o
   7  -2   8      318.99      306.86     34.04 o
   8  -2   8     1047.42     1109.44     87.92 o
 -10  -1   8      407.10      357.32     19.16 o
  -9  -1   8      386.18      402.15     32.88 o
  -8  -1   8       89.22       78.57      7.27 o
  -7  -1   8      162.77      179.41     13.96 o
  -6  -1   8       94.47      101.17     13.66 o
  -5  -1   8     1290.55     1277.14     51.28 o
  -4  -1   8     2552.37     2456.89     73.25 o
  -3  -1   8      438.19      496.39     29.61 o
  -2  -1   8     2326.94     2281.12     38.30 o
  -1  -1   8      558.72      548.83     15.26 o
   0  -1   8      654.64      646.29     17.12 o
   1  -1   8     3480.71     3796.86     50.66 o
   2  -1   8      572.98      614.32     65.91 o
   3  -1   8     2727.24     2715.17     91.07 o
   4  -1   8      374.65      361.96     28.47 o
   5  -1   8       13.40       20.29      4.58 o
   6  -1   8     1325.38     1377.96     30.02 o
   7  -1   8      557.52      544.07     97.84 o
 -10   0   8        0.84        5.89      1.86 o
  -9   0   8        8.67        9.64      4.27 o
  -8   0   8      401.00      421.53     28.81 o
  -7   0   8      100.93      102.34      8.61 o
  -6   0   8      106.63      117.76     12.62 o
  -5   0   8      917.27      974.72     48.14 o
  -4   0   8      110.28      118.02      8.06 o
  -3   0   8     3018.60     2868.57     57.42 o
  -2   0   8       11.69       20.19      1.58 o
  -1   0   8     5120.26     5243.85     59.01 o
   0   0   8     2506.25     2773.63     45.40 o
   1   0   8        0.27        9.88      2.99 o
   2   0   8     4337.76     4591.65     87.20 o
   3   0   8      159.54      194.58     19.85 o
   4   0   8     1755.94     1780.35     57.65 o
   5   0   8      619.82      668.09     42.38 o
   6   0   8       23.33       20.92     11.45 o
   7   0   8      979.95      984.24     54.89 o
 -10   1   8      288.72      299.52     23.52 o
  -9   1   8       35.98       33.08      7.34 o
  -8   1   8      493.11      522.56     35.10 o
  -7   1   8     2081.41     2018.08     55.79 o
  -6   1   8       26.61       36.50      5.95 o
  -5   1   8     2432.83     2614.01     54.56 o
  -4   1   8     2457.40     2572.55     50.92 o
  -3   1   8      851.14      821.99     25.49 o
  -2   1   8     3786.72     3681.54     61.01 o
  -1   1   8      619.85      690.40     24.28 o
   0   1   8     5257.62     5773.91     92.35 o
   1   1   8      221.64      193.34     18.13 o
   2   1   8        5.31       -1.05      2.52 o
   3   1   8     1963.99     1981.42     65.38 o
   4   1   8      923.26      940.60     46.76 o
   5   1   8      992.16     1066.79     48.17 o
   6   1   8      857.04      887.00     45.93 o
   7   1   8       37.42       30.65      6.44 o
 -11   2   8       16.75       22.73      5.14 o
 -10   2   8       25.59       28.28      8.84 o
  -9   2   8     1276.83     1385.17     92.30 o
  -8   2   8      348.81      371.18     35.47 o
  -7   2   8      832.13      931.92     51.21 o
  -6   2   8     2855.03     3061.09     80.97 o
  -5   2   8      356.02      406.84     39.75 o
  -4   2   8      470.23      417.05     31.12 o
  -3   2   8     1200.78     1071.89     21.16 o
  -2   2   8     4877.29     5263.29     85.87 o
  -1   2   8     2530.78     2566.18     48.56 o
   0   2   8     1832.64     1953.10     48.23 o
   1   2   8      180.25      158.77     18.33 o
   2   2   8     1625.58     1505.07     83.22 o
   3   2   8      133.87      119.86     29.70 o
   4   2   8     2818.80     2908.16     84.80 o
   5   2   8     2823.42     2850.74     77.03 o
   6   2   8        6.90       10.77      4.67 o
   7   2   8      427.83      513.37     29.86 o
 -11   3   8      177.18      159.99     16.56 o
 -10   3   8      288.57      263.21     32.19 o
  -9   3   8       47.60       43.72      8.64 o
  -8   3   8     1548.35     1692.80     61.63 o
  -7   3   8       14.52        8.56      5.74 o
  -6   3   8      262.42      293.98     32.10 o
  -5   3   8     6677.32     7206.87   1233.53 o
  -4   3   8        9.10       19.59      7.53 o
  -3   3   8     2315.71     2367.28     70.50 o
  -2   3   8     1374.72     1290.86     26.11 o
  -1   3   8      239.57      230.85     19.31 o
   0   3   8      723.88      657.43     29.64 o
   1   3   8     1105.81     1110.48     73.26 o
   2   3   8     2275.30     2306.80    104.07 o
   3   3   8     2264.89     2251.05     76.64 o
   4   3   8       38.42       43.29      6.70 o
   5   3   8     1031.79     1031.83     53.78 o
   6   3   8      918.75     1018.16     57.37 o
 -11   4   8      112.94      130.96     14.78 o
 -10   4   8      732.42      703.44     65.67 o
  -9   4   8      588.69      714.37     64.84 o
  -8   4   8       11.51       15.95      5.39 o
  -7   4   8     3153.49     3254.09     72.50 o
  -6   4   8      472.67      512.23     29.83 o
  -5   4   8      135.54      120.29     11.91 o
  -4   4   8     4190.64     4394.82    126.24 o
  -3   4   8      163.89      202.21     12.91 o
  -2   4   8     1163.61     1059.90     21.00 o
  -1   4   8     1965.69     1953.05     49.41 o
   0   4   8       21.02       24.49     11.38 o
   1   4   8     2549.69     2601.98    152.79 o
   2   4   8        2.70        9.93      3.65 o
   3   4   8       36.94       34.36      9.06 o
   4   4   8     1479.01     1479.69     58.72 o
   5   4   8       74.19       84.89     16.89 o
   6   4   8      693.62      711.72     67.28 o
 -11   5   8      563.03      595.48     68.32 o
 -10   5   8      323.01      459.32     39.42 o
  -9   5   8      430.45      442.44     55.03 o
  -8   5   8     2630.57     2556.93     73.07 o
  -7   5   8      105.96       99.78      7.85 o
  -6   5   8     3716.51     3647.08     60.75 o
  -5   5   8      138.18      142.19     14.12 o
  -4   5   8       70.09       61.27      6.88 o
  -3   5   8     2199.80     2213.99     64.75 o
  -2   5   8      895.10      833.31     30.21 o
  -1   5   8     1435.49     1405.88     41.73 o
   0   5   8     3443.30     3420.26    192.55 o
   1   5   8        9.02       13.94      2.46 o
   2   5   8      305.85      369.90     41.98 o
   3   5   8     1831.02     1836.76     96.56 o
   4   5   8       61.91       35.71      9.28 o
   5   5   8     1294.02     1253.76     89.34 o
 -10   6   8      289.48      369.88     54.65 o
  -9   6   8      662.18      665.49     56.14 o
  -8   6   8     1556.68     1573.26     60.36 o
  -7   6   8     1439.44     1422.90     98.58 o
  -6   6   8        8.88        6.16      6.49 o
  -5   6   8     3381.53     3207.25     54.55 o
  -4   6   8     1613.32     1579.58     82.00 o
  -3   6   8      156.25      171.21     18.82 o
  -2   6   8     1884.75     1959.90     52.20 o
  -1   6   8     2030.82     1973.87     66.57 o
   0   6   8       19.91       22.41      3.69 o
   1   6   8     1811.84     1785.69     69.20 o
   2   6   8      652.02      611.18     36.73 o
   3   6   8      515.59      462.50     33.66 o
   4   6   8      338.89      336.28     51.63 o
 -10   7   8        2.00        3.72      2.73 o
  -9   7   8      761.22      717.75     76.51 o
  -8   7   8        3.45        6.15      2.96 o
  -7   7   8       44.72       41.07      7.51 o
  -6   7   8     2660.03     2506.53     73.00 o
  -5   7   8     2163.25     2209.25     51.57 o
  -4   7   8      433.16      431.10     41.76 o
  -3   7   8      457.18      439.92     34.59 o
  -2   7   8       21.59       13.68      4.98 o
  -1   7   8     1536.99     1603.67     49.99 o
   0   7   8     1700.66     1684.58     52.28 o
   1   7   8        3.02       13.91      8.69 o
   2   7   8     1895.23     1935.20     51.38 o
   3   7   8      110.49      127.51     21.05 o
   4   7   8      220.41      219.46     33.89 o
 -10   8   8      814.11      820.75     71.96 o
  -9   8   8       13.54       14.60      5.31 o
  -8   8   8      108.49      102.41     20.24 o
  -7   8   8     1161.72     1061.83     63.14 o
  -6   8   8       15.31       11.59      3.27 o
  -5   8   8     1998.61     1872.33     40.40 o
  -4   8   8      460.36      418.28     61.24 o
  -3   8   8      528.97      556.13     37.09 o
  -2   8   8     3649.38     3841.48     62.26 o
  -1   8   8      279.10      288.16     34.36 o
   0   8   8     1455.71     1441.29     56.51 o
   1   8   8      921.87      984.23     78.56 o
   2   8   8       12.81       11.69      6.42 o
   3   8   8      495.13      537.34     61.44 o
 -10   9   8       67.61       50.77      9.17 o
  -9   9   8      441.01      372.90    104.58 o
  -8   9   8      314.33      225.53     20.05 o
  -7   9   8      876.64      852.79     63.10 o
  -6   9   8      957.59      935.98     91.68 o
  -5   9   8      113.24      107.79     20.41 o
  -4   9   8      526.16      472.84     65.56 o
  -3   9   8     2189.08     2135.95    127.38 o
  -2   9   8      229.22      232.59     21.65 o
  -1   9   8     1395.20     1442.90     47.63 o
   0   9   8      153.18      219.72     30.81 o
   1   9   8      212.58      280.70     31.10 o
   2   9   8     1509.53     1527.85    115.94 o
  -9  10   8       37.32       19.24      6.37 o
  -8  10   8     1089.54     1014.74     45.52 o
  -7  10   8      284.05      242.48     25.49 o
  -6  10   8       13.90       21.42      4.78 o
  -5  10   8     1231.33     1326.68     29.55 o
  -4  10   8      162.30      147.44     19.97 o
  -3  10   8      601.48      634.31     62.04 o
  -2  10   8     1074.82     1200.08     40.10 o
  -1  10   8       55.51       63.47      8.48 o
   0  10   8      585.54      698.35     57.49 o
   1  10   8      217.77      259.34     38.59 o
  -8  11   8      196.54      158.20     25.35 o
  -7  11   8      429.50      333.22     49.71 o
  -6  11   8      517.18      418.59     57.97 o
  -5  11   8        6.16        9.96      3.05 o
  -4  11   8     1509.34     1400.34    175.01 o
  -3  11   8      132.14      126.30     24.72 o
  -2  11   8      280.68      229.49     22.60 o
  -1  11   8      452.31      510.82     45.19 o
  -6  12   8     1022.54      915.18    153.76 o
  -5  12   8      805.43      766.38     60.95 o
  -4  12   8        3.73        0.91      2.42 o
  -3  12   8      686.74      611.48     30.93 o
   0 -13   9      154.84      136.10     12.16 o
   1 -13   9      162.73      160.22     11.56 o
   2 -13   9      449.78      502.37     38.46 o
   3 -13   9      251.49      247.48     26.27 o
  -2 -12   9      314.72      388.63     51.84 o
  -1 -12   9       57.73       66.08      9.28 o
   0 -12   9      224.32      294.86     23.66 o
   1 -12   9      533.47      614.12     44.83 o
   2 -12   9      177.29      192.85     24.91 o
   3 -12   9      311.81      319.47     43.67 o
   4 -12   9      196.65      180.00     15.01 o
   5 -12   9       81.58       59.80     10.69 o
  -4 -11   9       55.32       65.14      8.13 o
  -3 -11   9      316.25      303.40     23.03 o
  -2 -11   9       11.49        9.04      9.59 o
  -1 -11   9       61.80       56.63      9.45 o
   0 -11   9      263.89      384.23     43.36 o
   1 -11   9       82.88      133.13     23.62 o
   2 -11   9      592.80      657.96     62.34 o
   3 -11   9       22.57       19.33      8.68 o
   4 -11   9      120.64      125.25     17.96 o
   5 -11   9      593.84      644.97     37.64 o
   6 -11   9        0.05        2.20      2.54 o
  -5 -10   9      215.86      203.97     14.02 o
  -4 -10   9      112.17      104.86     13.40 o
  -3 -10   9        0.35        6.03      5.70 o
  -2 -10   9      391.20      387.01     41.20 o
  -1 -10   9      150.17      141.97     25.18 o
   0 -10   9     1455.44     1745.47    126.89 o
   1 -10   9      650.92      756.22     67.74 o
   2 -10   9       10.02        7.16      4.81 o
   3 -10   9     1613.60     1549.99     45.15 o
   4 -10   9      209.35      244.06     26.24 o
   5 -10   9      136.07      173.71     24.65 o
   6 -10   9     1005.45     1027.54     78.15 o
  -6  -9   9       24.28       27.80      7.27 o
  -5  -9   9       33.16       32.11      9.39 o
  -4  -9   9      330.51      306.73     35.89 o
  -3  -9   9      995.47      980.53     98.04 o
  -2  -9   9      212.42      223.99     24.63 o
  -1  -9   9     1083.00     1053.67     48.74 o
   0  -9   9       22.46       31.71      7.56 o
   1  -9   9     1594.72     1589.68     77.27 o
   2  -9   9     1007.14     1024.38     51.85 o
   3  -9   9       40.50       52.14      9.58 o
   4  -9   9      587.40      673.50     81.28 o
   5  -9   9      553.80      643.12     81.45 o
   6  -9   9      548.31      528.33     51.63 o
   7  -9   9      868.05      907.16     94.60 o
  -7  -8   9      114.84      108.22     11.82 o
  -6  -8   9      281.21      248.16     53.01 o
  -5  -8   9      842.65      829.04     88.41 o
  -4  -8   9       20.63        8.74      7.53 o
  -3  -8   9       78.12      100.90     12.42 o
  -2  -8   9      739.88      739.95     68.72 o
  -1  -8   9      544.42      554.35     39.48 o
   0  -8   9     3304.77     3303.14     73.53 o
   1  -8   9      831.93      827.80     44.01 o
   2  -8   9      939.19      859.65     47.15 o
   3  -8   9      286.06      347.78     38.33 o
   4  -8   9       10.90       13.44      5.00 o
   5  -8   9     1466.30     1528.28     43.83 o
   6  -8   9     1380.01     1442.45     70.95 o
   7  -8   9      241.48      281.43     39.44 o
  -7  -7   9      447.24      469.13     39.32 o
  -6  -7   9      314.08      341.35     41.74 o
  -5  -7   9      465.10      496.73     45.01 o
  -4  -7   9     2432.30     2569.83     93.60 o
  -3  -7   9      299.62      295.28     20.51 o
  -2  -7   9      173.17      168.22     15.92 o
  -1  -7   9     1241.30     1259.41     59.14 o
   0  -7   9       36.78       41.75     15.50 o
   1  -7   9     2696.96     2870.46     73.87 o
   2  -7   9       78.38       69.17     13.95 o
   3  -7   9      745.77      870.14     77.62 o
   4  -7   9     2734.00     2724.99     89.32 o
   5  -7   9      132.33      149.92     17.64 o
   6  -7   9      171.84      204.94     31.86 o
   7  -7   9      625.94      728.70     66.80 o
  -8  -6   9      250.21      242.31     30.86 o
  -7  -6   9        0.23        3.97      2.46 o
  -6  -6   9      443.45      426.45     31.85 o
  -5  -6   9     1656.50     1517.75     84.91 o
  -4  -6   9      375.95      382.18     27.25 o
  -3  -6   9     3425.92     3330.89     86.34 o
  -2  -6   9      151.15      138.16     16.25 o
  -1  -6   9      841.81      839.55     89.32 o
   0  -6   9     1691.66     1721.19     42.12 o
   1  -6   9       43.68       64.88     12.20 o
   2  -6   9     2125.37     2190.35     96.98 o
   3  -6   9     1236.51     1146.31     66.80 o
   4  -6   9      782.23      693.62     57.57 o
   5  -6   9     1238.82     1279.50     79.52 o
   6  -6   9      110.81      153.34     28.05 o
   7  -6   9      326.88      351.59     34.05 o
  -8  -5   9      921.82      870.43     60.98 o
  -7  -5   9      544.85      524.11     42.59 o
  -6  -5   9      438.74      413.54     29.08 o
  -5  -5   9     1521.28     1479.99    133.86 o
  -4  -5   9     3167.23     2978.43    131.07 o
  -3  -5   9      312.00      309.70     25.44 o
  -2  -5   9     2228.49     2182.99     74.77 o
  -1  -5   9      251.72      296.21     22.20 o
   0  -5   9     1623.24     1555.72     41.73 o
   1  -5   9      564.41      556.56     27.08 o
   2  -5   9       99.53      124.93     14.62 o
   3  -5   9     3063.17     2915.85     73.73 o
   4  -5   9     1649.06     1773.84     63.89 o
   5  -5   9      196.31      235.65     24.32 o
   6  -5   9      793.15      963.84     90.50 o
   7  -5   9      158.55      204.12     26.11 o
  -9  -4   9      340.60      279.62     23.10 o
  -8  -4   9      387.01      384.68     49.42 o
  -7  -4   9      392.09      362.57     25.61 o
  -6  -4   9     1903.99     1795.51     71.62 o
  -5  -4   9       19.39       24.19      6.18 o
  -4  -4   9     1103.02     1163.62     86.18 o
  -3  -4   9     4003.52     3886.20     74.09 o
  -2  -4   9      106.59      139.38     11.48 o
  -1  -4   9     3718.96     3797.14    137.61 o
   0  -4   9     1041.77     1027.17     31.57 o
   1  -4   9       33.13       42.04      7.23 o
   2  -4   9     1821.49     1741.78     63.46 o
   3  -4   9      299.93      402.92     50.54 o
   4  -4   9      768.46      730.68     48.49 o
   5  -4   9     1261.75     1348.88     66.73 o
   6  -4   9       21.45       13.02      5.87 o
   7  -4   9      480.83      582.19     62.65 o
  -9  -3   9       84.45       78.65      7.94 o
  -8  -3   9      619.21      722.84     65.44 o
  -7  -3   9      480.13      525.04     36.14 o
  -6  -3   9     1926.07     1896.49     48.26 o
  -5  -3   9     3895.85     3882.67     67.86 o
  -4  -3   9      896.14      870.51     51.99 o
  -3  -3   9       51.16       54.01      7.77 o
  -2  -3   9     6311.82     6461.56    104.33 o
  -1  -3   9       39.77       52.73      7.55 o
   0  -3   9     1344.79     1356.42     24.77 o
   1  -3   9     1579.70     1627.53     32.16 o
   2  -3   9        0.40        1.84      3.44 o
   3  -3   9     5472.71     5517.72    193.44 o
   4  -3   9      759.69      766.72     33.05 o
   5  -3   9      994.41     1010.44     45.52 o
   6  -3   9     1009.51      991.16     56.29 o
   7  -3   9        0.06        1.27      1.22 o
 -10  -2   9      389.14      374.15     26.82 o
  -9  -2   9      654.29      665.04     59.89 o
  -8  -2   9      120.02      101.07     13.23 o
  -7  -2   9     1702.64     1660.96     76.14 o
  -6  -2   9      253.45      271.49     23.45 o
  -5  -2   9       73.24       81.24     11.27 o
  -4  -2   9      965.66      902.07     40.36 o
  -3  -2   9      712.87      692.96     33.37 o
  -2  -2   9     2768.11     2954.51     65.45 o
  -1  -2   9     3023.38     3028.39     58.67 o
   0  -2   9     1324.65     1335.59     20.52 o
   1  -2   9     1125.22     1017.13     28.13 o
   2  -2   9     2282.71     2180.30     52.73 o
   3  -2   9       11.32       23.35      4.90 o
   4  -2   9     2426.59     2476.24     55.63 o
   5  -2   9     1693.28     1739.89    152.35 o
   6  -2   9      182.69      193.44     47.85 o
   7  -2   9      987.35     1006.74     42.53 o
 -10  -1   9      487.14      477.09     30.62 o
  -9  -1   9       41.73       60.54     12.69 o
  -8  -1   9      519.46      581.82     30.42 o
  -7  -1   9     1647.60     1738.36     70.90 o
  -6  -1   9      271.04      298.03     40.33 o
  -5  -1   9      428.42      471.66     45.02 o
  -4  -1   9      365.20      444.03     38.95 o
  -3  -1   9     1331.29     1301.87     51.81 o
  -2  -1   9     4998.68     5246.14     60.00 o
  -1  -1   9      167.22      155.78      7.37 o
   0  -1   9     6001.41     6019.22     67.99 o
   1  -1   9     2351.11     2389.16     55.22 o
   2  -1   9     1461.11     1520.77     42.80 o
   3  -1   9     2910.85     2687.18     47.21 o
   4  -1   9      669.36      589.61     27.36 o
   5  -1   9      178.38      181.92     34.08 o
   6  -1   9     1174.79     1184.68     69.55 o
   7  -1   9       66.28       71.75     14.37 o
 -10   0   9      247.59      262.59     19.33 o
  -9   0   9      564.10      580.79     46.40 o
  -8   0   9      135.97      143.20     12.94 o
  -7   0   9     3127.67     3054.96     70.42 o
  -6   0   9     2442.11     2427.35     64.03 o
  -5   0   9      648.48      726.79     73.94 o
  -4   0   9     2004.28     1992.89     40.99 o
  -3   0   9       47.75       27.22      7.55 o
  -2   0   9     1534.44     1532.56     22.69 o
  -1   0   9     9911.51    10563.10    135.35 o
   0   0   9      466.48      440.43     17.82 o
   1   0   9     2184.77     2128.48     42.49 o
   2   0   9      541.51      489.78     56.69 o
   3   0   9      583.55      638.42     42.67 o
   4   0   9      873.99      820.77     40.30 o
   5   0   9      202.42      230.65     18.88 o
   6   0   9      271.78      205.71     31.23 o
   7   0   9      310.58      267.80     43.90 o
 -10   1   9       12.21       20.90      9.65 o
  -9   1   9     1080.70     1104.72     44.33 o
  -8   1   9     1491.46     1580.91     74.89 o
  -7   1   9       81.61       94.07      7.87 o
  -6   1   9     1241.19     1352.24     51.11 o
  -5   1   9     1565.62     1594.77     48.10 o
  -4   1   9        0.72        5.16      2.97 o
  -3   1   9     1706.81     1619.41     24.67 o
  -2   1   9      571.09      558.22     27.26 o
  -1   1   9      885.76      932.28     28.52 o
   0   1   9     3122.95     3231.81     44.79 o
   1   1   9       33.98       28.41      3.10 o
   2   1   9     2418.83     2454.44     87.22 o
   3   1   9     1533.20     1564.88     71.02 o
   4   1   9      146.64      150.65     14.51 o
   5   1   9      577.67      631.07     56.80 o
   6   1   9      110.31       86.62     15.37 o
 -10   2   9     1019.31     1009.44     59.16 o
  -9   2   9      597.23      744.32     70.47 o
  -8   2   9      386.36      411.53     41.60 o
  -7   2   9      674.85      714.03     33.23 o
  -6   2   9      443.60      554.36     37.62 o
  -5   2   9     1219.50     1179.63     28.87 o
  -4   2   9     3994.44     4215.98     64.22 o
  -3   2   9      997.52     1036.01     39.65 o
  -2   2   9     2947.10     3050.24     96.33 o
  -1   2   9     2065.63     2164.62     41.96 o
   0   2   9      486.06      531.32     36.77 o
   1   2   9     2669.15     2553.54     83.12 o
   2   2   9       51.60       33.09     10.25 o
   3   2   9      409.92      492.75     52.01 o
   4   2   9      602.89      626.43     52.93 o
   5   2   9      152.02      147.74     20.79 o
   6   2   9      145.49      150.71     16.51 o
 -11   3   9      842.86      945.68     84.30 o
 -10   3   9       23.99       35.45      7.30 o
  -9   3   9      952.96     1047.98    105.97 o
  -8   3   9      935.05      943.09     67.96 o
  -7   3   9       37.10       30.54      7.66 o
  -6   3   9     1833.34     1957.33     62.89 o
  -5   3   9      986.96      979.06     50.28 o
  -4   3   9     3835.71     4024.33    216.94 o
  -3   3   9     4360.85     4423.88     99.74 o
  -2   3   9      279.32      333.07     17.44 o
  -1   3   9      664.67      632.60     43.70 o
   0   3   9     1633.14     1598.52     42.60 o
   1   3   9      469.90      499.70     62.14 o
   2   3   9      980.91      906.83     53.25 o
   3   3   9       93.45       83.68     11.84 o
   4   3   9        2.71       23.62      9.17 o
   5   3   9        2.23       12.77      5.61 o
   6   3   9       43.35       34.42      6.00 o
 -11   4   9      173.09      157.47     25.29 o
 -10   4   9     1136.39     1092.96     67.63 o
  -9   4   9      173.30      212.88     25.19 o
  -8   4   9     2182.32     2462.43    126.63 o
  -7   4   9      951.57      884.98     54.31 o
  -6   4   9      435.18      417.48     42.25 o
  -5   4   9     3176.36     3300.82     78.21 o
  -4   4   9     1226.75     1118.10     43.15 o
  -3   4   9     1501.68     1468.49     54.89 o
  -2   4   9     1932.94     1915.14     50.00 o
  -1   4   9       12.87       15.46      2.34 o
   0   4   9     1857.22     1926.89     60.68 o
   1   4   9      219.62      239.35     25.35 o
   2   4   9       79.37       98.63     12.47 o
   3   4   9      426.61      457.61     47.48 o
   4   4   9       33.27       29.38      9.03 o
   5   4   9      807.16      939.54     89.30 o
 -10   5   9       41.29       47.89     10.35 o
  -9   5   9     1061.27     1458.31     97.32 o
  -8   5   9      159.83      155.42     15.55 o
  -7   5   9     1781.12     1816.79    107.84 o
  -6   5   9      432.99      431.25     27.13 o
  -5   5   9      247.90      236.60     50.98 o
  -4   5   9      676.01      780.09     64.08 o
  -3   5   9     1207.03     1250.73     91.79 o
  -2   5   9      453.41      427.31     28.85 o
  -1   5   9     1687.02     1743.29     60.89 o
   0   5   9      591.69      696.43     72.15 o
   1   5   9      276.31      298.86     43.89 o
   2   5   9      296.81      367.43     39.73 o
   3   5   9       44.22       39.74     11.88 o
   4   5   9      106.72      109.26     16.20 o
   5   5   9        3.87        0.46      4.49 o
 -10   6   9      506.02      585.12     41.55 o
  -9   6   9       42.41       38.36      6.54 o
  -8   6   9      642.13      588.21     63.90 o
  -7   6   9      780.57      801.63    100.06 o
  -6   6   9     2049.38     2034.05     63.85 o
  -5   6   9     1076.14     1135.44     86.21 o
  -4   6   9     1228.60     1207.33     76.74 o
  -3   6   9       95.97       98.00     10.58 o
  -2   6   9      426.79      401.59     38.47 o
  -1   6   9      500.52      507.25     59.76 o
   0   6   9      661.94      620.48     30.06 o
   1   6   9       28.34       36.74      6.90 o
   2   6   9       97.93      105.19     17.27 o
   3   6   9      373.12      375.24     53.76 o
   4   6   9      241.24      254.15     33.68 o
 -10   7   9      174.22      170.17     40.87 o
  -9   7   9      269.95      221.34     23.25 o
  -8   7   9        4.57        4.13      2.26 o
  -7   7   9     1227.76     1192.91     56.92 o
  -6   7   9      721.54      674.31     50.00 o
  -5   7   9     1418.12     1309.59     70.61 o
  -4   7   9      413.70      384.78     35.70 o
  -3   7   9       55.91       63.67      8.79 o
  -2   7   9      817.38      755.44     38.69 o
  -1   7   9      128.37      145.22     11.27 o
   0   7   9       72.22       73.16      9.96 o
   1   7   9      804.60      810.34     54.31 o
   2   7   9        0.91        6.49      5.03 o
   3   7   9      239.23      222.68     24.03 o
 -10   8   9        1.21        0.53      2.37 o
  -9   8   9       26.91       20.88      5.74 o
  -8   8   9       42.73       43.21      5.39 o
  -7   8   9        3.94       10.00      3.77 o
  -6   8   9      793.05      656.40     32.67 o
  -5   8   9       88.30       88.13     20.55 o
  -4   8   9      814.84      876.13     38.11 o
  -3   8   9      904.98      830.02     30.16 o
  -2   8   9      164.36      161.78     17.97 o
  -1   8   9      111.92      106.67     14.70 o
   0   8   9        1.16        2.31      1.78 o
   1   8   9        0.28       10.47      5.06 o
   2   8   9      744.23      687.03     67.15 o
  -9   9   9       49.91       28.05      9.24 o
  -8   9   9       68.05       58.63     14.42 o
  -7   9   9      206.61      168.57     54.57 o
  -6   9   9        2.99        5.24      4.65 o
  -5   9   9      211.92      185.62     37.60 o
  -4   9   9      336.38      318.76     76.26 o
  -3   9   9      314.54      298.85     34.50 o
  -2   9   9      403.89      337.88     32.84 o
  -1   9   9       42.65       36.86      5.45 o
   0   9   9      470.18      506.24     44.94 o
   1   9   9      257.66      240.77     34.62 o
  -8  10   9      188.72      127.03     15.17 o
  -7  10   9       45.89       35.29      6.49 o
  -6  10   9      138.21       95.37     21.80 o
  -5  10   9       53.07       46.08      5.24 o
  -4  10   9      470.08      418.04     65.42 o
  -3  10   9       21.87       13.13      4.47 o
  -2  10   9      358.08      367.23     33.67 o
  -1  10   9     1099.23     1164.74    107.18 o
   0  10   9       44.17       40.79      7.29 o
  -7  11   9        1.75        4.65      3.33 o
  -6  11   9      433.64      408.47     49.35 o
  -5  11   9      918.00      982.86     70.94 o
  -4  11   9        8.40        7.09      4.73 o
  -3  11   9      915.30      980.78     58.49 o
  -2  11   9      157.38      120.62     23.58 o
  -2 -12  10      164.03      185.61     32.47 o
  -1 -12  10      324.17      385.93     35.14 o
   0 -12  10     1180.50     1377.50    102.23 o
   1 -12  10      836.64     1111.13    116.57 o
   2 -12  10      390.25      386.16     43.30 o
   3 -12  10      458.54      501.12     55.78 o
   4 -12  10        9.17       14.71      6.01 o
  -3 -11  10        0.37        7.39      3.42 o
  -2 -11  10      509.81      553.12     37.65 o
  -1 -11  10      289.23      265.86     37.20 o
   0 -11  10      356.26      409.18     46.35 o
   1 -11  10      820.59      807.98     60.99 o
   2 -11  10      397.24      450.92     53.91 o
   3 -11  10      201.21      194.23     26.46 o
   4 -11  10      805.17      833.55     58.61 o
   5 -11  10      391.77      493.36     50.46 o
  -5 -10  10       76.04       94.45     11.98 o
  -4 -10  10      124.78      137.30     17.67 o
  -3 -10  10      514.07      526.49     62.80 o
  -2 -10  10       24.97       47.36      8.23 o
  -1 -10  10      275.25      257.40     21.95 o
   0 -10  10      462.45      600.77     71.90 o
   1 -10  10      281.47      269.55     33.84 o
   2 -10  10      703.50      774.94     90.37 o
   3 -10  10      602.33      653.44     63.07 o
   4 -10  10       33.67       10.73      6.15 o
   5 -10  10      354.44      392.88     32.84 o
   6 -10  10      237.63      221.53     22.82 o
  -5  -9  10      477.28      408.28     33.69 o
  -4  -9  10     1050.51     1024.26     79.85 o
  -3  -9  10        2.35       14.50      8.74 o
  -2  -9  10      921.71      960.59     71.86 o
  -1  -9  10      891.23      904.05     44.44 o
   0  -9  10      206.39      209.04     18.25 o
   1  -9  10     1063.47     1207.32    100.48 o
   2  -9  10        9.01       11.63      3.97 o
   3  -9  10     1401.77     1354.70     41.76 o
   4  -9  10      764.50      890.17     88.06 o
   5  -9  10      150.49      161.61     21.17 o
   6  -9  10      145.98      163.19     14.58 o
  -6  -8  10      633.12      598.76     43.18 o
  -5  -8  10      186.74      165.73     20.80 o
  -4  -8  10      331.99      290.56     32.52 o
  -3  -8  10     1051.09     1031.50     53.50 o
  -2  -8  10       21.19       19.50      6.33 o
  -1  -8  10     2702.31     2732.71    124.19 o
   0  -8  10     1795.21     1627.65     72.64 o
   1  -8  10     1551.73     1453.62     70.43 o
   2  -8  10      337.15      403.69     44.04 o
   3  -8  10      116.47      144.01     18.10 o
   4  -8  10      814.51      941.38     97.40 o
   5  -8  10      916.82      890.49     66.88 o
   6  -8  10      114.91       97.42     18.88 o
   7  -8  10        3.81       28.50     10.32 o
  -7  -7  10      489.31      455.37     47.96 o
  -6  -7  10        5.41        8.09      4.17 o
  -5  -7  10     1017.98     1077.78    289.85 o
  -4  -7  10      115.17       94.98     13.74 o
  -3  -7  10      195.65      203.76     19.24 o
  -2  -7  10     3605.47     3695.57    118.10 o
  -1  -7  10       37.53       37.16     14.76 o
   0  -7  10     2696.69     2720.09     67.02 o
   1  -7  10      737.35      702.25     47.31 o
   2  -7  10       90.97      100.65     12.10 o
   3  -7  10     2971.41     3321.15     97.53 o
   4  -7  10      751.25      829.93     73.22 o
   5  -7  10       77.33      101.69     16.92 o
   6  -7  10        6.40       -3.39      7.18 o
   7  -7  10       54.85       61.52      8.99 o
  -8  -6  10        9.39        9.56      5.88 o
  -7  -6  10      509.37      419.32     35.93 o
  -6  -6  10      782.33      732.78     43.14 o
  -5  -6  10      237.87      245.50     16.71 o
  -4  -6  10     2790.26     2785.15    122.21 o
  -3  -6  10      138.77      161.71     13.52 o
  -2  -6  10       33.51       49.14     10.70 o
  -1  -6  10     1254.85     1330.45     35.40 o
   0  -6  10       70.57       85.85     12.30 o
   1  -6  10     1187.24     1160.07     32.95 o
   2  -6  10     2685.15     2698.80     93.20 o
   3  -6  10      454.31      454.90     47.22 o
   4  -6  10      961.86      926.73     51.90 o
   5  -6  10        6.37       10.17      6.26 o
   6  -6  10      149.50      173.15     23.73 o
   7  -6  10      559.31      557.53     80.46 o
  -8  -5  10      102.13       92.62     11.92 o
  -7  -5  10      932.14      921.20     72.52 o
  -6  -5  10       47.48       50.51      6.71 o
  -5  -5  10      958.44     1058.16     60.32 o
  -4  -5  10      474.69      488.98     33.49 o
  -3  -5  10     2841.80     3000.96     67.61 o
  -2  -5  10      934.02     1067.43     61.60 o
  -1  -5  10        2.83       11.49      3.16 o
   0  -5  10     1315.58     1330.19     37.84 o
   1  -5  10        1.48       11.79      4.53 o
   2  -5  10     2450.83     2439.58     65.76 o
   3  -5  10     1816.58     1787.34     61.27 o
   4  -5  10       20.38        7.87      4.73 o
   5  -5  10      146.86      183.71     51.14 o
   6  -5  10      260.91      279.42     42.02 o
   7  -5  10      185.65      223.31     28.73 o
  -9  -4  10      633.87      571.85     44.76 o
  -8  -4  10       27.06       15.59     12.20 o
  -7  -4  10      725.66      691.83     62.22 o
  -6  -4  10      441.85      449.92     29.75 o
  -5  -4  10     1277.26     1277.26     43.56 o
  -4  -4  10     1370.59     1353.93     44.90 o
  -3  -4  10     1531.31     1397.25     39.31 o
  -2  -4  10     3048.26     3101.97     62.29 o
  -1  -4  10      664.50      661.18     28.20 o
   0  -4  10      449.56      431.21     27.68 o
   1  -4  10      840.29      863.31     49.49 o
   2  -4  10      435.10      425.92     35.93 o
   3  -4  10       52.22       93.98     17.90 o
   4  -4  10      650.15      694.67     47.95 o
   5  -4  10       35.12       46.56      9.28 o
   6  -4  10      792.40      773.93     57.91 o
   7  -4  10       48.56       48.72      9.33 o
  -9  -3  10       54.25       60.99     10.49 o
  -8  -3  10     1321.98     1331.27     69.02 o
  -7  -3  10      419.63      415.92     43.96 o
  -6  -3  10      879.63      952.78     56.46 o
  -5  -3  10       26.92       23.90      8.84 o
  -4  -3  10       95.92      109.29     24.98 o
  -3  -3  10     1332.37     1272.51     36.56 o
  -2  -3  10      205.41      240.61     16.99 o
  -1  -3  10      753.32      694.65     24.43 o
   0  -3  10       35.99       37.87      4.20 o
   1  -3  10      738.36      732.71     27.33 o
   2  -3  10      102.60      117.83     12.90 o
   3  -3  10      314.63      321.84     10.08 o
   4  -3  10      179.08      189.85     13.19 o
   5  -3  10      210.26      221.51     17.96 o
   6  -3  10        2.79        6.00      2.96 o
   7  -3  10      509.54      515.71     35.08 o
  -9  -2  10       66.21       69.02      9.16 o
  -8  -2  10      533.53      567.09     35.69 o
  -7  -2  10      624.05      674.95     44.96 o
  -6  -2  10      237.09      277.72     20.80 o
  -5  -2  10      164.60      195.24     15.30 o
  -4  -2  10      760.30      877.77     54.80 o
  -3  -2  10     1741.02     1658.48     63.14 o
  -2  -2  10      279.53      296.30     14.76 o
  -1  -2  10      943.36     1022.68     24.58 o
   0  -2  10       10.88        8.29      2.19 o
   1  -2  10      511.13      487.62     19.00 o
   2  -2  10        0.28       18.03      6.31 o
   3  -2  10      660.58      638.45     27.09 o
   4  -2  10        9.60       11.19      5.05 o
   5  -2  10      382.86      403.83     33.62 o
   6  -2  10      591.57      589.97     45.42 o
   7  -2  10        1.77        5.62      9.44 o
 -10  -1  10       16.42       16.17      4.58 o
  -9  -1  10      241.65      264.21     31.99 o
  -8  -1  10       15.74       22.04      9.06 o
  -7  -1  10      317.37      313.08     56.48 o
  -6  -1  10     1491.64     1430.57     51.86 o
  -5  -1  10        0.52        8.11      2.93 o
  -4  -1  10     2144.35     2170.73     87.77 o
  -3  -1  10      967.88      918.91     25.54 o
  -2  -1  10     1572.14     1624.04     30.02 o
  -1  -1  10      745.96      762.39     23.59 o
   0  -1  10       10.24       13.08      1.97 o
   1  -1  10      939.45      945.53     24.47 o
   2  -1  10      109.69      128.57     13.05 o
   3  -1  10      269.42      288.57     21.65 o
   4  -1  10      135.73      192.73     13.50 o
   5  -1  10      119.99      115.90     15.74 o
   6  -1  10      659.35      649.67     38.83 o
 -10   0  10      163.67      158.99     11.32 o
  -9   0  10        2.40        5.37      3.84 o
  -8   0  10      443.52      488.49     32.25 o
  -7   0  10      762.29      825.11     49.46 o
  -6   0  10      275.24      315.29     34.32 o
  -5   0  10      879.26      848.07     29.50 o
  -4   0  10      101.67      119.66      7.89 o
  -3   0  10      260.39      240.07     13.98 o
  -2   0  10      289.49      264.88     10.71 o
  -1   0  10     2792.35     2756.90     37.96 o
   0   0  10     1484.85     1432.42     38.02 o
   1   0  10      110.11      114.80     13.49 o
   2   0  10      964.95      970.12     30.19 o
   3   0  10     1346.97     1401.87     54.44 o
   4   0  10       24.76       32.93      5.69 o
   5   0  10      881.07      867.75     37.26 o
   6   0  10      559.65      603.62     17.16 o
 -10   1  10        8.94       16.09      4.32 o
  -9   1  10      848.11      868.92     57.13 o
  -8   1  10       17.52       38.74      5.59 o
  -7   1  10      475.95      550.63     40.27 o
  -6   1  10        5.56        4.20      4.40 o
  -5   1  10      185.54      190.40     13.50 o
  -4   1  10     2142.04     2100.91     36.16 o
  -3   1  10       27.80       27.94      8.37 o
  -2   1  10     1445.90     1399.56     35.16 o
  -1   1  10     1168.16     1207.31     37.11 o
   0   1  10        0.17        4.69      3.40 o
   1   1  10     2528.19     2454.91     63.32 o
   2   1  10      142.73      149.84     11.85 o
   3   1  10      886.12      938.43     89.73 o
   4   1  10     1836.60     1862.27     96.41 o
   5   1  10       50.98       32.73     10.40 o
   6   1  10     1007.71     1218.96    109.58 o
 -10   2  10       91.45      103.28     14.45 o
  -9   2  10       64.37       60.10     15.04 o
  -8   2  10      189.31      221.08     37.56 o
  -7   2  10       14.46       17.96      4.70 o
  -6   2  10      587.64      703.31     31.82 o
  -5   2  10     1194.54     1174.12     60.04 o
  -4   2  10      273.47      325.34     19.56 o
  -3   2  10     1490.20     1541.89     62.62 o
  -2   2  10      505.72      566.09     29.97 o
  -1   2  10      707.95      592.00     32.04 o
   0   2  10     3619.53     3834.52    141.35 o
   1   2  10      121.84      140.26     20.51 o
   2   2  10     1385.92     1373.62     62.36 o
   3   2  10      885.63      917.25     49.50 o
   4   2  10      809.67      857.50     82.56 o
   5   2  10     1822.70     2061.45    564.42 o
 -10   3  10      119.66      121.66     11.23 o
  -9   3  10      165.12      184.04     17.90 o
  -8   3  10      372.29      450.73     28.28 o
  -7   3  10     1658.08     1629.34     56.48 o
  -6   3  10      462.03      488.42     26.37 o
  -5   3  10      931.27      980.94     40.07 o
  -4   3  10      551.47      699.96     50.07 o
  -3   3  10      689.00      719.69     34.77 o
  -2   3  10     2174.28     2149.00     52.34 o
  -1   3  10      334.21      313.01     32.03 o
   0   3  10     2934.33     2979.00     54.96 o
   1   3  10     2634.15     2766.28     90.63 o
   2   3  10        7.39       10.79      4.94 o
   3   3  10      987.48     1052.05     49.49 o
   4   3  10      782.85      774.07     79.01 o
   5   3  10      868.09      845.91     86.33 o
 -10   4  10      142.46      148.49     23.28 o
  -9   4  10      290.42      370.92     45.12 o
  -8   4  10       66.65       73.93     10.33 o
  -7   4  10      435.96      496.85     33.91 o
  -6   4  10     1194.88     1194.65    109.50 o
  -5   4  10       11.03       37.47      5.71 o
  -4   4  10     1830.91     1739.90     59.22 o
  -3   4  10      163.95      192.19     15.36 o
  -2   4  10     1493.02     1569.72     52.59 o
   0   4  10      418.93      403.52     48.27 o
   1   4  10        4.98        2.47      5.60 o
   2   4  10     2880.57     2936.12    148.07 o
   3   4  10      143.92      161.45     27.07 o
   4   4  10      330.68      328.67     38.76 o
   5   4  10      110.25       92.63     21.38 o
 -10   5  10      581.41      662.99     47.67 o
  -9   5  10      267.03      288.35     32.62 o
  -8   5  10      785.47      762.94     53.31 o
  -7   5  10      328.42      373.90     39.22 o
  -6   5  10      471.14      524.81     37.43 o
  -5   5  10     1543.87     1533.72     51.23 o
  -4   5  10      503.33      543.06     32.78 o
  -3   5  10      712.09      756.45     31.20 o
  -2   5  10     1449.22     1430.13     49.11 o
  -1   5  10        2.70        4.33      5.21 o
   0   5  10     1875.74     1932.25     40.28 o
   1   5  10     1111.66     1017.08     47.53 o
   2   5  10      227.02      212.32     27.61 o
   3   5  10     1378.94     1251.26     61.31 o
   4   5  10      270.04      302.23     35.32 o
 -10   6  10      611.77      757.13     74.04 o
  -8   6  10        1.73       21.17      6.43 o
  -7   6  10     1817.82     1841.89    162.00 o
  -6   6  10     1519.06     1440.61     51.58 o
  -5   6  10     1099.70     1091.51     60.59 o
  -4   6  10      297.94      379.06     28.42 o
  -3   6  10     1657.72     1571.91     53.24 o
  -2   6  10     1277.31     1276.65     37.85 o
  -1   6  10     2226.16     2275.37    118.95 o
   0   6  10       96.02      101.66     10.47 o
   1   6  10     1833.93     1760.33     50.63 o
   2   6  10      636.80      610.62     65.53 o
   3   6  10      135.12      152.66     22.19 o
 -10   7  10      114.57      139.54     15.47 o
  -9   7  10      163.55      146.52     23.84 o
  -8   7  10     2370.90     2166.47     94.93 o
  -7   7  10       90.12       72.11      9.07 o
  -6   7  10     1132.84     1069.27     83.15 o
  -5   7  10      651.01      660.99     39.47 o
  -4   7  10      501.88      562.84     38.29 o
  -3   7  10     1702.48     1678.15     57.52 o
  -2   7  10      923.77      854.13     23.23 o
  -1   7  10      134.35      145.37     13.38 o
   0   7  10      418.75      469.63     33.18 o
   1   7  10       12.60       24.75      9.07 o
   2   7  10      762.15      785.32     22.04 o
  -9   8  10      481.41      391.50     40.09 o
  -8   8  10      286.54      225.26     34.27 o
  -7   8  10     1745.00     1652.12     77.93 o
  -6   8  10      177.28      215.76     25.26 o
  -5   8  10      609.33      716.66     64.17 o
  -4   8  10     3821.11     3912.86    143.60 o
  -3   8  10        2.92        7.10      1.98 o
  -2   8  10      398.84      414.91     21.25 o
  -1   8  10      164.63      160.76     17.29 o
   0   8  10       82.53       66.23      9.18 o
   1   8  10     1427.43     1371.43     77.16 o
   2   8  10      245.81      227.27     33.43 o
  -9   9  10     1286.85     1293.44     90.15 o
  -8   9  10      364.26      302.55     36.94 o
  -7   9  10       22.97       34.26     11.64 o
  -6   9  10      890.60      966.91     59.67 o
  -5   9  10     1111.82     1018.21     61.28 o
  -4   9  10      328.12      361.17     35.49 o
  -3   9  10     1314.15     1348.11     50.63 o
  -2   9  10      434.40      469.69     39.44 o
  -1   9  10      623.69      756.07     64.98 o
   0   9  10      878.62      882.14     71.97 o
  -8  10  10      287.34      246.79     36.26 o
  -7  10  10      637.83      632.59     54.31 o
  -6  10  10        0.55       -2.52      5.23 o
  -5  10  10     1171.24     1281.99     85.94 o
  -4  10  10     1739.58     1683.26    175.97 o
  -3  10  10       37.11       31.90      5.15 o
  -2  10  10     1233.38     1243.95     68.46 o
  -1  10  10      396.26      388.07     49.95 o
  -6  11  10      481.69      545.34     49.64 o
  -5  11  10      143.56      174.66     16.31 o
  -4  11  10      476.47      520.25     43.81 o
  -3  11  10      560.40      563.27     24.92 o
  -1 -12  11      241.53      228.61     39.62 o
   0 -12  11        0.28       15.96      8.17 o
   1 -12  11      692.74      699.98     71.77 o
   2 -12  11      107.88       86.73     14.71 o
   3 -12  11       30.02       39.01     10.55 o
  -3 -11  11      344.25      323.97     37.49 o
  -2 -11  11      584.57      573.83     44.18 o
  -1 -11  11      249.80      232.13     24.91 o
   0 -11  11       72.42       53.53      9.96 o
   1 -11  11       13.94       23.46      6.04 o
   2 -11  11      394.51      364.57     35.02 o
   3 -11  11      267.63      299.39     32.32 o
   4 -11  11        0.51        9.84      7.92 o
  -4 -10  11      521.67      521.56     51.57 o
  -3 -10  11        1.93        8.21      3.74 o
  -2 -10  11      186.54      223.20     19.82 o
  -1 -10  11      535.51      605.77     46.31 o
   0 -10  11       84.89       74.21     11.02 o
   1 -10  11      385.52      457.52     53.12 o
   2 -10  11       23.96       20.75     10.84 o
   3 -10  11      180.61      182.60     27.96 o
   4 -10  11      556.54      519.59     55.83 o
   5 -10  11        3.54       -1.22      7.87 o
  -5  -9  11      138.61      137.36     12.81 o
  -4  -9  11      258.01      252.93     24.52 o
  -3  -9  11      296.30      309.03     52.02 o
  -2  -9  11       47.41       51.35      6.75 o
  -1  -9  11      131.73      149.81     25.24 o
   0  -9  11      797.38      854.95     65.22 o
   1  -9  11      151.70      195.18     21.63 o
   2  -9  11      321.99      392.57     40.82 o
   3  -9  11      158.26      165.76     29.27 o
   4  -9  11      471.38      439.69     56.46 o
   5  -9  11      655.08      655.43     52.36 o
   6  -9  11       54.56       45.60     10.25 o
  -6  -8  11       53.15       49.56      8.33 o
  -5  -8  11      296.36      251.16     28.62 o
  -4  -8  11      119.93      144.38     24.03 o
  -3  -8  11       59.35       50.59      9.30 o
  -2  -8  11      468.17      453.34     37.11 o
  -1  -8  11      413.10      430.53     32.90 o
   0  -8  11      902.76      894.06     48.34 o
   1  -8  11      491.46      561.62     55.36 o
   2  -8  11        8.24        6.80      6.30 o
   3  -8  11      421.90      456.80     57.21 o
   4  -8  11      593.76      623.18     78.63 o
   5  -8  11      507.23      498.41     46.52 o
   6  -8  11      349.51      408.96     59.33 o
  -7  -7  11      115.43      137.13     17.65 o
  -6  -7  11      429.08      399.80     34.79 o
  -5  -7  11        0.60       12.89      6.82 o
  -4  -7  11      534.65      524.26     40.75 o
  -3  -7  11      571.69      630.74     51.04 o
  -2  -7  11       38.23       30.85      5.78 o
  -1  -7  11      325.87      361.99     25.12 o
   0  -7  11        8.72       13.61      3.84 o
   1  -7  11      408.95      433.83     50.91 o
   2  -7  11     1746.15     1710.82     60.80 o
   3  -7  11        1.38        0.92      6.66 o
   4  -7  11      278.48      324.14     34.87 o
   5  -7  11      355.56      406.54     55.30 o
   6  -7  11      253.19      258.29     35.11 o
  -7  -6  11      104.52       81.81      9.86 o
  -6  -6  11       85.66       74.43      7.15 o
  -5  -6  11      596.60      575.57     32.94 o
  -4  -6  11       26.33       30.90      5.99 o
  -3  -6  11     1042.39     1093.68     85.66 o
  -2  -6  11      128.42      142.91     10.15 o
  -1  -6  11      137.85      146.40     17.60 o
   0  -6  11     1017.54     1030.93     36.77 o
   1  -6  11     1283.50     1335.02     62.54 o
   2  -6  11      454.45      506.58     54.53 o
   3  -6  11     3785.38     3919.88    117.15 o
   4  -6  11       61.00       70.54     13.06 o
   5  -6  11      411.81      458.11     70.60 o
   6  -6  11     1098.29     1178.55     92.16 o
  -8  -5  11       17.21       30.51     12.00 o
  -7  -5  11      490.31      480.55     41.49 o
  -6  -5  11      105.70      121.54     14.67 o
  -5  -5  11      227.03      235.91     15.60 o
  -4  -5  11     2207.05     2044.35     64.03 o
  -3  -5  11       71.02       95.89     14.64 o
  -2  -5  11     4955.69     5021.88     85.29 o
  -1  -5  11      365.30      372.94     27.36 o
   0  -5  11      102.15      117.39     13.16 o
   1  -5  11     2145.12     2135.16     50.14 o
   2  -5  11     1073.64     1014.54     47.01 o
   3  -5  11     1530.59     1506.61     76.37 o
   4  -5  11     2529.17     2640.34    134.16 o
   5  -5  11      303.31      288.95     47.53 o
   6  -5  11      660.26      744.61     66.51 o
  -9  -4  11       28.28       21.14      4.85 o
  -8  -4  11      498.51      437.97     21.21 o
  -7  -4  11        0.30       12.12      5.74 o
  -6  -4  11     1078.07     1057.50     92.79 o
  -5  -4  11      356.47      347.05     28.18 o
  -4  -4  11        5.14        5.91      2.91 o
  -3  -4  11     2981.78     2918.26     55.53 o
  -2  -4  11      553.55      580.97     32.77 o
  -1  -4  11     4374.69     4690.43    120.40 o
   0  -4  11     1492.05     1472.75     46.93 o
   1  -4  11        9.73       17.76      8.75 o
   2  -4  11      955.62     1064.91     48.13 o
   3  -4  11      994.37      935.87     63.89 o
   4  -4  11      392.04      358.33     40.38 o
   5  -4  11     1903.75     1825.75     88.01 o
   6  -4  11      600.32      561.19    160.84 o
  -9  -3  11      785.76      733.78     54.37 o
  -8  -3  11      223.13      198.84     17.34 o
  -7  -3  11     3286.01     3070.18     65.55 o
  -6  -3  11      303.51      353.57     24.72 o
  -5  -3  11      143.21      169.03     13.58 o
  -4  -3  11      443.99      469.97     42.01 o
  -3  -3  11       96.12       83.05     12.66 o
  -2  -3  11     4913.86     5116.78     68.50 o
  -1  -3  11     2761.18     2862.69     53.41 o
   0  -3  11     2072.84     2066.89     52.96 o
   1  -3  11     4028.83     4186.93     73.78 o
   2  -3  11        1.76        6.73      2.74 o
   3  -3  11     1183.99     1168.27     45.44 o
   4  -3  11     3195.25     3357.44    121.51 o
   5  -3  11        3.28        8.22      3.79 o
   6  -3  11      987.56      988.78     56.38 o
  -9  -2  11      915.31      913.39     82.41 o
  -8  -2  11      781.29      798.78     92.36 o
  -7  -2  11      164.79      178.96     15.56 o
  -6  -2  11     2321.28     2161.23     66.16 o
  -5  -2  11        2.87        9.91      3.18 o
  -4  -2  11     2450.57     2434.45     43.23 o
  -3  -2  11     2466.44     2538.40     53.54 o
  -2  -2  11      699.31      724.88     24.32 o
  -1  -2  11     3528.60     3693.04     75.69 o
   0  -2  11     3340.23     3460.05     47.32 o
   1  -2  11      150.96      146.12     11.53 o
   2  -2  11     4731.54     5034.91    208.88 o
   3  -2  11      440.48      511.65     36.66 o
   4  -2  11      220.39      209.00     19.45 o
   5  -2  11      961.65      973.77     41.01 o
   6  -2  11        7.62        8.70      3.01 o
 -10  -1  11      500.62      506.38     76.37 o
  -9  -1  11       28.08       40.30      8.15 o
  -8  -1  11     1329.88     1383.29     46.01 o
  -7  -1  11     1594.27     1462.17     61.07 o
  -6  -1  11      165.74      145.88     16.84 o
  -5  -1  11     2551.62     2457.79     57.68 o
  -4  -1  11     1449.56     1532.14     57.45 o
  -3  -1  11      490.55      471.15     24.01 o
  -2  -1  11     1762.76     1739.17     32.06 o
  -1  -1  11     2371.88     2322.67     46.44 o
   0  -1  11     1202.08     1147.63     24.30 o
   1  -1  11     2110.05     2042.53     64.00 o
   2  -1  11        5.54       15.08      4.32 o
   3  -1  11     1676.61     1697.92     53.58 o
   4  -1  11      652.44      654.14     46.12 o
   5  -1  11       72.45       79.09      8.11 o
   6  -1  11      741.12      720.16     51.72 o
 -10   0  11      131.21       89.00     14.01 o
  -9   0  11      880.47      954.14     56.78 o
  -8   0  11      124.94      143.93     17.38 o
  -7   0  11      612.37      641.42     44.49 o
  -6   0  11     2565.79     2625.09     69.65 o
  -5   0  11       31.82       22.02      5.06 o
  -4   0  11     2811.30     2820.77     48.91 o
  -3   0  11     2932.43     2975.54     42.57 o
  -2   0  11        0.84        2.89      1.99 o
  -1   0  11     2250.47     2180.70     37.42 o
   0   0  11     1832.89     1878.29     43.50 o
   1   0  11      297.20      307.70     21.02 o
   2   0  11      841.18      867.86     87.31 o
   3   0  11      231.62      217.51     22.56 o
   4   0  11      394.03      406.38     37.29 o
   5   0  11      364.86      314.60     44.75 o
   6   0  11       81.43       76.86      7.35 o
 -10   1  11      171.01      172.25     12.89 o
  -9   1  11      143.31      176.40     17.27 o
  -8   1  11      937.11     1127.70     85.29 o
  -7   1  11      119.16      117.73      8.15 o
  -6   1  11      134.67      164.24     13.73 o
  -5   1  11     3003.89     3052.49     44.68 o
  -4   1  11      130.74      126.23      9.34 o
  -3   1  11     1094.90     1207.78     39.77 o
  -2   1  11     1393.53     1367.34     42.84 o
  -1   1  11     1007.45      963.91     26.41 o
   0   1  11     3009.75     3057.07     60.31 o
   1   1  11     1194.04     1112.97     37.49 o
   2   1  11        1.63        8.13      4.94 o
   3   1  11      532.77      557.80     47.31 o
   4   1  11      204.94      194.76     26.55 o
   5   1  11      474.92      439.22     42.53 o
 -10   2  11      226.66      212.94     17.17 o
  -9   2  11      356.05      395.80     37.47 o
  -8   2  11      143.05      160.43     13.87 o
  -7   2  11      940.07      939.65     66.20 o
  -6   2  11     1386.68     1348.45     38.71 o
  -5   2  11        1.98        3.36      3.25 o
  -4   2  11     2218.14     2429.82     54.94 o
  -3   2  11      910.51      973.44     24.90 o
  -2   2  11      560.51      680.74     51.17 o
  -1   2  11     1294.62     1281.70     33.66 o
   0   2  11       74.05       81.59     10.54 o
   1   2  11     1633.05     1632.83     71.10 o
   2   2  11      881.57      969.35     65.38 o
   3   2  11       13.99        8.52      4.01 o
   4   2  11      337.37      385.85     58.73 o
   5   2  11       39.09       53.11      9.93 o
 -10   3  11      638.76      748.62     56.22 o
  -9   3  11      507.81      586.24     43.22 o
  -8   3  11     1536.35     1692.73     62.30 o
  -7   3  11      126.32      135.89      7.88 o
  -6   3  11      152.88      193.02      8.78 o
  -5   3  11     1429.33     1491.22     76.60 o
  -4   3  11       58.62       68.56     17.64 o
  -3   3  11     1390.05     1382.27     39.20 o
  -2   3  11     1321.93     1401.29     69.49 o
  -1   3  11     1906.57     1928.11     51.46 o
   0   3  11      280.01      292.80     20.21 o
   1   3  11      524.40      581.77     56.19 o
   2   3  11      151.36      168.99     21.09 o
   3   3  11      448.25      541.24     93.27 o
   4   3  11       93.68      118.61     14.97 o
 -10   4  11      754.47      807.01     51.96 o
  -9   4  11      701.15      888.31     70.48 o
  -8   4  11       68.91       79.20     14.06 o
  -7   4  11     3247.82     3345.89    133.45 o
  -6   4  11       87.40       90.23      6.38 o
  -5   4  11      319.27      357.01     24.88 o
  -4   4  11     5282.07     5380.96    146.25 o
  -3   4  11      197.38      273.80     24.69 o
  -2   4  11     1100.12     1130.19     63.41 o
  -1   4  11       82.17       97.26     14.20 o
   0   4  11       64.29       78.84      9.22 o
   1   4  11      648.09      728.90     66.74 o
   2   4  11      147.09      126.02     26.38 o
   3   4  11      574.54      588.77     72.90 o
   4   4  11       80.53      111.25     18.03 o
 -10   5  11       24.11       19.79      8.20 o
  -9   5  11      689.83      780.10     72.75 o
  -8   5  11     1218.31     1385.07     48.20 o
  -7   5  11      121.29      159.69     21.76 o
  -6   5  11     2788.99     2671.44     81.95 o
  -5   5  11       60.14       66.28      6.91 o
  -4   5  11       50.68       74.71      5.98 o
  -3   5  11     2403.30     2429.05     69.40 o
  -2   5  11      165.66      181.98     16.37 o
  -1   5  11      856.85      844.99     42.72 o
   0   5  11      388.29      424.09     28.05 o
   1   5  11      424.56      429.58     54.92 o
   2   5  11      726.49      819.98     83.77 o
   3   5  11       10.48       11.25      4.79 o
 -10   6  11      133.97      111.08     11.94 o
  -9   6  11      892.42      939.25     78.13 o
  -8   6  11       94.12       90.65     14.36 o
  -7   6  11      727.41      779.75     55.91 o
  -6   6  11       15.03       11.87      4.46 o
  -5   6  11      788.85      806.38     32.77 o
  -4   6  11      240.46      264.70     19.36 o
  -3   6  11        4.61        8.58      3.56 o
  -2   6  11     1884.84     2018.35     72.53 o
  -1   6  11        3.35       13.37      4.13 o
   0   6  11     1082.69     1075.59     66.72 o
   1   6  11      317.39      401.25     52.56 o
   2   6  11       77.27       92.41     15.90 o
   3   6  11      102.56      122.25     20.01 o
  -9   7  11      446.13      347.85     43.09 o
  -8   7  11      993.70      939.03     58.45 o
  -7   7  11      390.41      410.04     51.74 o
  -6   7  11      317.61      348.42     37.26 o
  -5   7  11       62.63       74.84      7.74 o
  -4   7  11     1389.64     1465.01     87.31 o
  -3   7  11      580.38      587.19     32.12 o
  -2   7  11        6.76        3.87      3.07 o
  -1   7  11      821.10      826.48     87.54 o
   0   7  11       17.99       14.40      4.11 o
   1   7  11      267.76      303.19     30.59 o
   2   7  11      340.95      352.03     48.38 o
  -9   8  11        4.81        4.36      3.58 o
  -8   8  11      336.69      334.37     40.19 o
  -7   8  11      126.82      108.84     13.60 o
  -6   8  11       50.31       58.80      8.09 o
  -5   8  11     1203.12     1149.30     37.90 o
  -4   8  11        7.81        9.34      7.89 o
  -3   8  11       96.56      123.25     16.04 o
  -2   8  11      446.73      468.26     48.86 o
  -1   8  11       15.62       17.11     10.11 o
   0   8  11      801.13      879.57     69.42 o
   1   8  11      124.32      160.02     21.87 o
  -8   9  11        1.65        4.37      4.47 o
  -7   9  11       11.16       10.66      6.22 o
  -6   9  11      262.68      266.02     30.89 o
  -5   9  11      233.27      223.12     21.25 o
  -4   9  11      358.43      351.06     26.55 o
  -3   9  11       46.80       43.60      6.27 o
  -2   9  11      327.08      322.50     25.25 o
  -1   9  11      105.54      105.11     11.23 o
  -7  10  11       47.91       53.64      9.71 o
  -6  10  11      317.22      287.47     35.39 o
  -5  10  11      325.16      357.80     35.59 o
  -4  10  11       21.75       25.08      6.37 o
  -3  10  11      301.51      274.58     29.27 o
  -2  10  11       33.93       31.71      6.87 o
  -2 -11  12      194.31      171.30     10.26 o
  -1 -11  12      270.01      305.63     34.62 o
   0 -11  12      422.67      511.92     48.31 o
   1 -11  12      470.69      526.48     56.28 o
   2 -11  12      915.27      915.16     82.26 o
   3 -11  12        4.57       26.52     10.47 o
  -4 -10  12       22.08       21.06      8.04 o
  -3 -10  12      334.35      329.21     36.29 o
  -2 -10  12      982.38     1015.65     62.75 o
  -1 -10  12        5.71        9.04      4.25 o
   0 -10  12      689.81      710.98     88.09 o
   1 -10  12      171.94      194.49     28.67 o
   2 -10  12      195.29      199.16     31.45 o
   3 -10  12     1030.31     1142.17     98.75 o
   4 -10  12        9.41       24.27     10.97 o
  -5  -9  12      345.61      388.10     39.40 o
  -4  -9  12      768.25      774.82     45.18 o
  -3  -9  12        0.43       10.11      6.22 o
  -2  -9  12      396.37      371.67     32.59 o
  -1  -9  12     1452.85     1534.23     38.33 o
   0  -9  12      272.97      268.18     22.05 o
   1  -9  12      855.29      834.88     68.57 o
   2  -9  12      496.02      556.60     58.54 o
   3  -9  12        0.48       13.45      8.07 o
   4  -9  12      739.15      727.02     70.29 o
   5  -9  12      147.22      145.52     17.85 o
  -6  -8  12     1029.11     1081.57     92.77 o
  -5  -8  12      219.27      175.45     23.02 o
  -4  -8  12      428.53      409.90     45.47 o
  -3  -8  12     1533.40     1455.46     88.78 o
  -2  -8  12      766.67      737.59     43.86 o
  -1  -8  12      401.89      450.08     45.58 o
   0  -8  12      386.87      442.92     32.98 o
   1  -8  12       53.98       47.30     10.59 o
   2  -8  12      810.78      816.50     54.47 o
   3  -8  12      777.09      785.83     58.56 o
   4  -8  12        3.68        7.32      3.78 o
   5  -8  12       82.69       73.68     11.79 o
  -7  -7  12      690.52      618.34     54.36 o
  -6  -7  12      126.77      137.69     17.63 o
  -5  -7  12      156.21      170.60     22.18 o
  -4  -7  12     1093.09     1128.76     68.53 o
  -3  -7  12        1.53       -2.29      5.72 o
  -2  -7  12     1007.18     1044.60     42.25 o
  -1  -7  12     1376.50     1315.79     49.03 o
   0  -7  12      201.61      212.06     14.11 o
   1  -7  12     2312.21     2356.35    120.08 o
   2  -7  12       21.59       33.10      6.61 o
   3  -7  12      413.04      495.54     52.99 o
   4  -7  12      646.89      630.53     86.93 o
   5  -7  12        0.45        8.01      3.90 o
   6  -7  12      751.92      843.55     71.28 o
  -7  -6  12        3.61        6.34      5.33 o
  -6  -6  12     1252.80     1228.77     67.84 o
  -5  -6  12      158.35      139.63     16.08 o
  -4  -6  12      197.55      222.56     22.98 o
  -3  -6  12     3295.31     3161.55     93.52 o
  -2  -6  12      212.79      236.74     27.31 o
  -1  -6  12      841.12      869.97     46.85 o
   0  -6  12     1922.95     1833.02    100.76 o
   1  -6  12      113.14      110.26     14.98 o
   2  -6  12      635.65      775.79     65.58 o
   3  -6  12       63.48       47.68      9.52 o
   4  -6  12      377.13      396.07     63.37 o
   5  -6  12      632.34      619.18     20.90 o
   6  -6  12       33.57       57.18      9.91 o
  -8  -5  12      475.14      431.74     39.18 o
  -7  -5  12      518.53      491.25     25.52 o
  -6  -5  12       48.25       42.70      7.05 o
  -5  -5  12     1264.53     1239.82     69.10 o
  -4  -5  12     1183.69     1180.91     45.91 o
  -3  -5  12      676.73      722.51     50.67 o
  -2  -5  12     1623.53     1598.84     50.39 o
  -1  -5  12      598.81      590.44     24.54 o
   0  -5  12       79.72      100.81     13.50 o
   1  -5  12     1584.61     1476.00     72.76 o
   2  -5  12       46.15       38.84      9.68 o
   3  -5  12      381.06      441.46     48.05 o
   4  -5  12       15.69       30.86     10.79 o
   5  -5  12      182.19      188.65     27.93 o
   6  -5  12      170.89      166.72     21.59 o
  -8  -4  12      410.05      373.66     24.03 o
  -7  -4  12      139.84      139.04     11.40 o
  -6  -4  12      536.92      530.10     33.62 o
  -5  -4  12      508.63      534.50     34.55 o
  -4  -4  12     1797.56     1691.83     61.53 o
  -3  -4  12     1205.50     1189.57     36.41 o
  -2  -4  12      568.62      532.77     28.41 o
  -1  -4  12      600.12      566.06     27.74 o
   0  -4  12      674.64      695.56     30.20 o
   1  -4  12      397.15      384.88     31.42 o
   2  -4  12     1493.74     1545.88     73.32 o
   3  -4  12       24.64       31.88      7.40 o
   4  -4  12      454.39      469.28     48.06 o
   5  -4  12      232.13      221.95     63.86 o
   6  -4  12      197.89      221.91     29.20 o
  -9  -3  12      118.49      130.89     10.61 o
  -8  -3  12      289.16      299.16     22.86 o
  -7  -3  12      698.06      812.25     52.00 o
  -6  -3  12       69.15       64.01     12.64 o
  -5  -3  12      144.98      160.10     11.48 o
  -4  -3  12      140.67      150.92     10.04 o
  -3  -3  12      739.23      722.51     39.99 o
  -2  -3  12     2384.01     2452.26    106.39 o
  -1  -3  12      322.81      278.00     19.16 o
   0  -3  12     1573.83     1509.03     39.83 o
   1  -3  12       22.68       28.21     11.71 o
   2  -3  12       63.44       65.78      7.12 o
   3  -3  12      276.63      280.18     22.06 o
   4  -3  12       15.93        5.70      2.99 o
   5  -3  12      374.28      376.88     30.09 o
   6  -3  12       12.27       16.51      6.27 o
  -9  -2  12      664.29      645.46     58.10 o
  -8  -2  12      207.17      178.59     16.47 o
  -7  -2  12      951.81     1080.90     63.00 o
  -6  -2  12      523.37      674.61     47.24 o
  -5  -2  12        4.72        8.40      6.85 o
  -4  -2  12      532.02      587.16     40.14 o
  -3  -2  12      585.02      572.72     30.50 o
  -2  -2  12       33.29       36.68      7.10 o
  -1  -2  12       52.64       47.52      5.26 o
   0  -2  12     1303.80     1310.63     33.40 o
   1  -2  12      912.97      900.75    100.99 o
   2  -2  12        8.41        8.56      6.20 o
   3  -2  12      255.92      325.48     21.37 o
   4  -2  12      464.78      520.18     34.78 o
   5  -2  12       11.99       21.35      4.74 o
   6  -2  12      378.15      338.92     33.36 o
  -9  -1  12      668.03      683.63     55.89 o
  -8  -1  12     1023.17      996.85     49.90 o
  -7  -1  12        7.26       12.76      3.52 o
  -6  -1  12     1227.72     1193.08     45.77 o
  -5  -1  12      535.01      678.46     40.34 o
  -4  -1  12      182.94      172.16      9.38 o
  -3  -1  12       67.14       65.55      8.54 o
  -2  -1  12     1159.04     1191.44     23.19 o
  -1  -1  12     1168.69     1157.08     23.52 o
   0  -1  12      205.31      190.25     14.71 o
   1  -1  12       17.95       17.64      4.60 o
   2  -1  12      577.71      570.78     40.68 o
   3  -1  12       35.39       47.75      6.77 o
   4  -1  12     1097.81     1077.56     39.14 o
   5  -1  12      403.78      444.61     35.52 o
 -10   0  12      507.30      519.27     37.74 o
  -9   0  12      234.83      268.65     19.88 o
  -8   0  12      512.21      466.88     78.83 o
  -7   0  12       45.56       62.09      7.68 o
  -6   0  12       16.80       17.21      5.08 o
  -5   0  12     1773.78     1806.74     52.08 o
  -4   0  12      403.32      430.40     24.30 o
  -3   0  12      763.79      730.29     40.01 o
  -2   0  12       55.03       22.70     16.71 o
  -1   0  12       19.08       19.94      2.42 o
   0   0  12     1164.55     1100.29     65.45 o
   1   0  12      707.83      693.01     38.97 o
   2   0  12        0.04        4.47      4.18 o
   3   0  12      585.48      573.85     54.27 o
   4   0  12      184.59      207.07     31.40 o
   5   0  12      423.68      438.22     48.06 o
 -10   1  12        2.61        9.14      3.80 o
  -9   1  12       38.54       37.46      7.14 o
  -8   1  12      187.13      242.99     37.65 o
  -7   1  12      456.32      439.40     33.32 o
  -6   1  12     1966.45     2018.10     50.93 o
  -5   1  12        5.55        8.82      4.99 o
  -4   1  12      787.86      776.42     30.47 o
  -3   1  12      584.61      595.23     30.05 o
  -2   1  12        5.39        5.33      2.36 o
  -1   1  12     2774.40     2687.27     54.85 o
   0   1  12       15.80       17.15      4.21 o
   1   1  12      589.67      694.93     70.22 o
   2   1  12      101.04      121.82     17.36 o
   3   1  12       74.94       65.12     14.26 o
   4   1  12     1122.13     1183.64     66.18 o
   5   1  12       55.54       45.71      6.81 o
 -10   2  12      179.22      201.65     13.02 o
  -9   2  12       33.42       17.22      6.02 o
  -8   2  12      409.98      392.59     43.16 o
  -7   2  12      773.28      879.93     52.75 o
  -6   2  12      299.26      367.81     21.16 o
  -5   2  12      701.81      806.45     40.37 o
  -4   2  12        0.15        5.93      3.18 o
  -3   2  12      675.48      690.03     27.59 o
  -2   2  12      602.73      576.09     28.48 o
  -1   2  12      407.29      411.16     23.51 o
   0   2  12     1638.57     1700.31     39.07 o
   1   2  12      663.96      625.44     54.35 o
   2   2  12      345.56      441.55     45.47 o
   3   2  12      614.35      672.07     63.59 o
   4   2  12       33.01       27.87      8.57 o
 -10   3  12      372.01      386.09     32.35 o
  -9   3  12      213.27      231.71     26.60 o
  -8   3  12       12.66        7.37      4.53 o
  -7   3  12      639.34      729.62     35.46 o
  -6   3  12      302.73      298.42     16.48 o
  -5   3  12      360.41      372.68     19.98 o
  -4   3  12      921.15      881.30     53.26 o
  -3   3  12      349.69      380.75     27.36 o
  -2   3  12     1886.21     1866.62     61.82 o
  -1   3  12      728.94      724.99     87.65 o
   0   3  12      260.08      282.77     24.48 o
   1   3  12      806.92      976.27     81.52 o
   2   3  12     1296.88     1272.61     62.65 o
   3   3  12     1036.61     1039.30     59.74 o
   4   3  12      785.80      973.81     90.75 o
 -10   4  12       87.55      118.53     12.86 o
  -9   4  12      260.69      303.63     21.94 o
  -8   4  12      134.53      166.29     14.46 o
  -7   4  12      140.68      145.51     13.05 o
  -6   4  12      815.68      912.70     49.72 o
  -5   4  12      773.90      781.35     95.23 o
  -4   4  12        1.01       10.61      4.18 o
  -3   4  12      899.38      940.05     50.20 o
  -2   4  12       81.27       83.05      6.88 o
  -1   4  12      630.05      680.24     65.27 o
   0   4  12     1313.35     1285.34     47.82 o
   1   4  12        8.31       -3.16      7.21 o
   2   4  12     1340.83     1642.59    124.87 o
   3   4  12      704.22      700.11     76.05 o
 -10   5  12       36.94       23.50      5.91 o
  -9   5  12      147.91      137.90     13.75 o
  -8   5  12        4.03       12.56      3.84 o
  -7   5  12      898.22     1085.45     53.60 o
  -6   5  12       10.66       20.29      7.54 o
  -5   5  12      331.24      415.80     26.56 o
  -4   5  12     2199.85     2114.09     50.71 o
  -3   5  12       21.74       17.05      4.68 o
  -2   5  12     1130.13     1178.54     90.88 o
  -1   5  12      454.39      475.69     50.44 o
   0   5  12      241.19      277.83     23.97 o
   1   5  12      847.96      899.73     70.08 o
   2   5  12        0.86       16.99      5.88 o
   3   5  12      625.00      642.88     32.99 o
  -9   6  12      419.77      420.99     44.83 o
  -8   6  12      156.50      165.73     16.66 o
  -7   6  12      289.30      314.12     40.42 o
  -6   6  12     1708.83     1829.13     44.12 o
  -5   6  12      128.61      130.20     17.47 o
  -4   6  12     1329.74     1380.86    130.16 o
  -3   6  12     2153.44     2162.47     81.99 o
  -2   6  12       64.21       74.37      9.94 o
  -1   6  12      963.11      977.50     48.12 o
   0   6  12      533.18      510.47     51.54 o
   1   6  12      511.33      594.89     49.71 o
   2   6  12      424.95      442.21     62.24 o
  -9   7  12       19.04        8.62      4.20 o
  -8   7  12     1098.59     1163.10     63.73 o
  -7   7  12      139.38      135.69     14.90 o
  -6   7  12       67.64       71.26     14.61 o
  -5   7  12     1475.03     1457.95     43.55 o
  -4   7  12        3.01       16.10      4.59 o
  -3   7  12      221.34      233.65     23.64 o
  -2   7  12     1306.55     1357.08     49.54 o
  -1   7  12       31.26       13.30      6.00 o
   0   7  12     1040.16     1038.82     71.11 o
   1   7  12      617.01      664.95     77.07 o
  -8   8  12      100.83       77.71     12.35 o
  -7   8  12      433.36      465.59     27.46 o
  -6   8  12      521.74      579.64     47.73 o
  -5   8  12       19.34       21.70      5.12 o
  -4   8  12     1434.85     1554.86    189.07 o
  -3   8  12       28.38       42.84      5.17 o
  -2   8  12      233.89      236.25     23.98 o
  -1   8  12     2825.69     2610.71    184.72 o
   0   8  12      202.56      186.34     27.14 o
  -7   9  12      513.31      538.27     74.75 o
  -6   9  12      300.30      305.13     22.80 o
  -5   9  12     1024.33     1044.77     49.74 o
  -4   9  12       48.98       43.65      8.99 o
  -3   9  12     1985.54     1875.86    102.66 o
  -2   9  12       46.80       51.18      5.96 o
  -1 -11  13       77.33       55.31     11.71 o
   0 -11  13      407.11      455.25     66.19 o
   1 -11  13       52.98       38.54      8.26 o
   2 -11  13       44.48       58.99     11.55 o
  -3 -10  13      349.03      330.43     30.43 o
  -2 -10  13        1.17        7.09      4.08 o
  -1 -10  13      406.18      416.37     29.86 o
   0 -10  13        7.07       11.36      8.13 o
   1 -10  13      419.46      440.85     45.90 o
   2 -10  13      520.40      608.85     75.49 o
   3 -10  13       85.76       72.75     13.74 o
  -4  -9  13        2.19       10.20      6.63 o
  -3  -9  13      303.95      340.49     22.26 o
  -2  -9  13      515.46      498.64     24.98 o
  -1  -9  13      146.26      140.14     14.02 o
   0  -9  13      539.65      549.93     59.40 o
   1  -9  13       17.49       29.25     10.93 o
   2  -9  13      109.97      130.05     17.23 o
   3  -9  13      176.16      158.28     20.94 o
   4  -9  13       68.24       61.16     10.91 o
  -5  -8  13       34.03       44.50      8.51 o
  -4  -8  13      412.97      441.00     31.89 o
  -3  -8  13        3.32        7.31      7.67 o
  -2  -8  13      310.91      338.49     33.40 o
  -1  -8  13       27.91       29.73      6.90 o
   0  -8  13       10.20       12.96      4.86 o
   1  -8  13     1227.71     1150.39     51.57 o
   2  -8  13       73.06       63.36     10.32 o
   3  -8  13      387.17      432.15     50.34 o
   4  -8  13      371.60      363.71     45.20 o
  -6  -7  13      209.98      212.37     17.40 o
  -5  -7  13      125.82      127.22     16.87 o
  -4  -7  13       78.15       67.94      9.16 o
  -3  -7  13      213.05      245.11     19.24 o
  -2  -7  13       35.76       49.28      8.35 o
  -1  -7  13      292.92      317.01     25.04 o
   0  -7  13      676.61      666.91     30.31 o
   1  -7  13       27.09       28.18     10.13 o
   2  -7  13     1035.55      939.57     61.66 o
   3  -7  13       88.52      129.25     21.12 o
   4  -7  13      300.71      333.27     35.73 o
   5  -7  13     1361.96     1400.88     99.74 o
  -7  -6  13       19.48        9.09      5.85 o
  -6  -6  13      127.55      111.32     20.54 o
  -5  -6  13       74.10       67.35      7.35 o
  -4  -6  13      718.33      798.74     74.81 o
  -3  -6  13      145.07      139.54     18.24 o
  -2  -6  13      651.69      656.31     29.91 o
  -1  -6  13      625.71      626.15     38.58 o
   0  -6  13      230.88      210.59     16.50 o
   1  -6  13      675.21      761.74     36.77 o
   2  -6  13        0.05        7.98      3.87 o
   3  -6  13     1218.62     1356.68     66.59 o
   4  -6  13     1240.47     1492.82    117.58 o
   5  -6  13       94.84      112.44     20.23 o
  -7  -5  13      246.41      206.26     17.76 o
  -6  -5  13      569.50      541.48     40.72 o
  -5  -5  13        0.90       15.03      4.67 o
  -4  -5  13      349.00      334.37     31.61 o
  -3  -5  13     1366.14     1373.42     47.59 o
  -2  -5  13      373.65      355.62     24.90 o
  -1  -5  13     1000.10      920.05     44.61 o
   0  -5  13      367.96      334.02     23.92 o
   1  -5  13       62.63       69.44     10.65 o
   2  -5  13      877.60      883.15     41.16 o
   3  -5  13        4.71        8.58      6.24 o
   4  -5  13     2216.62     2458.57    378.00 o
   5  -5  13      559.50      540.72     58.43 o
  -8  -4  13      621.60      551.46     42.07 o
  -7  -4  13       29.41       29.63      5.57 o
  -6  -4  13       44.20       42.17      9.32 o
  -5  -4  13      972.47      967.57     80.22 o
  -4  -4  13      171.61      174.76     11.82 o
  -3  -4  13     1191.04     1204.02     41.79 o
  -2  -4  13     1622.24     1628.39     56.11 o
  -1  -4  13       46.02       48.55      8.58 o
   0  -4  13      437.78      401.47     23.56 o
   1  -4  13     1632.87     1549.66     73.01 o
   2  -4  13       55.89       78.23     12.81 o
   3  -4  13      776.44      936.52     75.67 o
   4  -4  13      274.09      288.21     38.16 o
   5  -4  13      573.96      605.40     67.82 o
  -8  -3  13        9.63       12.83      7.36 o
  -7  -3  13      713.91      692.71     47.02 o
  -6  -3  13     1116.45     1134.94     49.43 o
  -5  -3  13       30.79       16.74      6.57 o
  -4  -3  13     1184.71     1169.69     42.47 o
  -3  -3  13      627.84      594.54     26.59 o
  -2  -3  13       77.08       74.76      8.02 o
  -1  -3  13     6530.95     6644.09    198.65 o
   0  -3  13        7.71        7.01      2.15 o
   1  -3  13      687.72      709.92     40.65 o
   2  -3  13     1382.45     1430.05     74.43 o
   3  -3  13       13.90        9.32      3.44 o
   4  -3  13      885.44      897.30     40.86 o
   5  -3  13      347.45      363.17     36.75 o
  -9  -2  13       20.82       36.53      5.27 o
  -8  -2  13      482.00      511.94     29.80 o
  -7  -2  13      114.88      106.72     13.59 o
  -6  -2  13     2308.87     2258.37     93.26 o
  -5  -2  13     1802.14     1725.21     38.29 o
  -4  -2  13       84.18       90.03      5.92 o
  -3  -2  13     1456.58     1302.72     45.83 o
  -2  -2  13     1418.33     1400.80     36.84 o
  -1  -2  13      836.23      835.09     22.80 o
   0  -2  13     9182.15     9218.75    172.03 o
   1  -2  13       21.75       15.93      4.36 o
   2  -2  13      157.87      181.72     17.99 o
   3  -2  13     1118.54     1159.78     55.81 o
   4  -2  13        7.36       18.66      4.96 o
   5  -2  13      421.89      419.13     34.73 o
  -9  -1  13      472.46      488.14     35.76 o
  -8  -1  13       77.59       83.24      8.03 o
  -7  -1  13      962.93     1028.37     58.82 o
  -6  -1  13      618.40      654.20     61.43 o
  -5  -1  13      931.22      877.88     64.35 o
  -4  -1  13     1266.86     1263.71     39.87 o
  -3  -1  13        0.16        6.04      2.81 o
  -2  -1  13     2167.83     2141.32     37.05 o
  -1  -1  13     1123.58     1079.27     26.40 o
   0  -1  13       73.13       71.65      5.06 o
   1  -1  13     2834.03     2888.45     58.97 o
   2  -1  13       88.07       89.18     16.83 o
   3  -1  13      806.54      857.20     54.82 o
   4  -1  13      822.10      840.91     24.97 o
   5  -1  13       85.79       92.34     10.81 o
  -9   0  13      789.91      791.82     37.49 o
  -8   0  13      325.17      337.82     34.61 o
  -7   0  13        0.10        9.87      3.88 o
  -6   0  13      943.92      929.44    147.34 o
  -5   0  13     2469.67     2400.82     78.91 o
  -4   0  13     1228.41     1144.97     63.50 o
  -3   0  13      852.14      832.58     43.26 o
  -2   0  13      375.72      397.68     21.16 o
  -1   0  13      507.66      498.92     20.71 o
   0   0  13      690.25      647.57     27.44 o
   1   0  13       24.90       34.56     10.34 o
   2   0  13     1973.90     1910.34     39.08 o
   3   0  13      406.90      471.74     63.60 o
   4   0  13      307.55      306.31     36.04 o
  -9   1  13      125.48      146.62     12.79 o
  -8   1  13      450.73      517.19     43.96 o
  -7   1  13     1786.59     1829.18     46.62 o
  -6   1  13      418.41      421.72     32.14 o
  -5   1  13       87.91      109.95      7.82 o
  -4   1  13      950.25      955.10     42.78 o
  -3   1  13      313.84      319.78     17.83 o
  -2   1  13     2411.15     2351.59     47.76 o
  -1   1  13      144.12      151.24     11.07 o
   0   1  13      783.55      754.91     55.28 o
   1   1  13     1095.54     1031.14     48.35 o
   2   1  13       40.15       48.50      9.08 o
   3   1  13      719.16      875.15     74.57 o
   4   1  13      530.33      466.19     57.17 o
  -9   2  13      452.49      479.15     25.12 o
  -8   2  13      733.47      822.12     80.42 o
  -7   2  13      557.23      524.37     30.83 o
  -6   2  13     1471.59     1534.80     51.74 o
  -5   2  13       73.23       96.33      8.30 o
  -4   2  13      611.25      728.82     39.86 o
  -3   2  13     3277.87     3390.61     56.73 o
  -2   2  13      277.39      290.84     17.37 o
  -1   2  13     1345.63     1374.47     41.73 o
   0   2  13      384.92      397.47     44.11 o
   1   2  13      287.84      298.91     33.05 o
   2   2  13      933.34      947.21     83.51 o
   3   2  13       33.28       20.72      7.35 o
  -9   3  13       15.42       20.00      5.09 o
  -8   3  13      834.01      856.57     54.85 o
  -7   3  13      346.91      437.92     25.98 o
  -6   3  13      622.34      590.72     29.43 o
  -5   3  13     1248.41     1245.29     39.45 o
  -4   3  13     1178.25     1205.67     46.57 o
  -3   3  13      425.10      462.50     28.25 o
  -2   3  13      148.46      151.83     10.87 o
  -1   3  13        0.39        4.08      3.30 o
   0   3  13      216.45      223.05     25.83 o
   1   3  13      776.97      806.20     81.28 o
   2   3  13      371.17      383.91     39.90 o
   3   3  13      325.40      348.72     45.74 o
  -9   4  13     1095.73     1224.84     77.15 o
  -8   4  13       12.89       10.90     10.85 o
  -7   4  13      545.66      570.06     40.06 o
  -6   4  13      672.88      709.51     55.54 o
  -5   4  13        0.08       15.21      7.30 o
  -4   4  13      836.24      826.33     43.09 o
  -3   4  13     1136.65     1175.09     80.47 o
  -2   4  13        6.33        6.62      3.60 o
  -1   4  13      774.95      801.77     86.44 o
   0   4  13        0.71        9.17      4.60 o
   1   4  13      365.95      469.58     60.85 o
   2   4  13     1334.71     1291.25     73.40 o
  -9   5  13       48.08       61.95      6.26 o
  -8   5  13     1349.27     1456.45     64.11 o
  -7   5  13       11.24       13.64      5.19 o
  -6   5  13      465.44      468.66     31.31 o
  -5   5  13      988.70      988.66     74.19 o
  -4   5  13       23.88       35.75      9.41 o
  -3   5  13     2217.50     2068.06     55.47 o
  -2   5  13     1093.20     1140.36    145.27 o
  -1   5  13      100.82       98.87     12.85 o
   0   5  13      887.99      895.95     56.45 o
   1   5  13        0.36       -1.08      7.72 o
   2   5  13       65.45       93.68     13.57 o
  -9   6  13      420.97      445.83     31.50 o
  -8   6  13        6.96        9.82      5.38 o
  -7   6  13      954.35      998.01     65.52 o
  -6   6  13      812.45      896.06     57.99 o
  -5   6  13      849.46      893.32     66.08 o
  -4   6  13      696.25      697.73     43.82 o
  -3   6  13       71.34       72.06     13.78 o
  -2   6  13      448.50      475.96     42.85 o
  -1   6  13      315.20      320.05     28.11 o
   0   6  13        3.30        9.04      6.13 o
   1   6  13      296.23      277.39     39.01 o
  -8   7  13      344.72      346.16     38.12 o
  -7   7  13      163.53      186.17     16.32 o
  -6   7  13      958.18     1035.68     65.04 o
  -5   7  13      637.33      687.61     45.05 o
  -4   7  13      448.47      526.66     46.96 o
  -3   7  13       47.98       36.72      6.17 o
  -2   7  13      452.06      458.59     35.33 o
  -1   7  13      634.04      690.25     68.78 o
   0   7  13      711.28      709.73     91.03 o
  -7   8  13      802.13      816.05     52.88 o
  -6   8  13        6.55       12.14      4.18 o
  -5   8  13      250.68      283.71     19.41 o
  -4   8  13      508.60      591.65     38.18 o
  -3   8  13       86.15       72.97     10.51 o
  -2   8  13      559.51      531.47     59.25 o
  -6   9  13      389.99      387.10     34.36 o
  -5   9  13        7.54       10.31      4.01 o
  -4   9  13      976.03      921.89     37.01 o
  -2 -10  14     1009.24      976.82     49.63 o
  -1 -10  14      174.29      182.91     13.83 o
   0 -10  14      569.43      615.01     77.51 o
   1 -10  14      977.13      911.22     66.70 o
   2 -10  14        4.94        8.90      5.93 o
  -4  -9  14      201.40      159.43     17.09 o
  -3  -9  14      473.91      486.08     38.03 o
  -2  -9  14      252.01      253.53     17.61 o
  -1  -9  14      474.86      451.33     44.54 o
   0  -9  14      389.47      411.66     45.90 o
   1  -9  14      345.09      322.90     39.62 o
   2  -9  14     1062.88     1226.86     87.80 o
   3  -9  14        2.29       -3.68      7.56 o
  -5  -8  14      611.67      552.39     64.44 o
  -4  -8  14       73.30       54.35      5.41 o
  -3  -8  14      739.37      694.29     36.58 o
  -2  -8  14      635.15      615.00     49.62 o
  -1  -8  14      123.10      129.26     10.93 o
   0  -8  14      921.29      914.98     35.75 o
   1  -8  14      126.77      138.02     23.16 o
   2  -8  14      434.63      398.47     38.28 o
   3  -8  14      255.43      225.12     43.80 o
  -6  -7  14      524.02      444.63     51.62 o
  -5  -7  14      159.26      168.10     24.51 o
  -4  -7  14     1079.82     1075.73     56.43 o
  -3  -7  14      219.90      230.50     33.92 o
  -2  -7  14      580.88      572.50     39.60 o
  -1  -7  14     1563.39     1534.56     81.57 o
   0  -7  14      242.96      183.21     17.78 o
   1  -7  14      402.82      442.16     61.22 o
   2  -7  14       99.67       78.39     15.11 o
   3  -7  14      200.00      162.29     28.01 o
   4  -7  14      429.48      450.34     49.93 o
  -6  -6  14      252.36      259.43     21.10 o
  -5  -6  14     1447.87     1417.55     66.70 o
  -4  -6  14       95.77       67.45      7.89 o
  -3  -6  14     1072.06     1106.25     29.39 o
  -2  -6  14      478.62      446.56     27.46 o
  -1  -6  14      109.70      105.91     13.21 o
   0  -6  14      660.10      652.53     88.95 o
   1  -6  14        3.81        1.69      3.46 o
   2  -6  14      433.82      426.46     53.88 o
   3  -6  14      586.98      652.41     61.85 o
   4  -6  14      180.49      157.22     15.58 o
  -7  -5  14      419.32      418.56     30.97 o
  -6  -5  14      263.02      230.01     28.58 o
  -5  -5  14        3.80       10.21      7.11 o
  -4  -5  14      354.19      363.59     24.44 o
  -3  -5  14       16.24       22.53      9.19 o
  -2  -5  14     1049.95     1062.58     48.97 o
  -1  -5  14      262.84      277.43     29.74 o
   0  -5  14       15.08        7.49      2.23 o
   1  -5  14     1290.88     1281.45     34.54 o
   2  -5  14      338.08      438.26     55.53 o
   3  -5  14       52.08       39.52      8.10 o
   4  -5  14      284.10      318.88     49.30 o
  -8  -4  14      377.40      342.23     30.45 o
  -7  -4  14       15.91       20.37      6.37 o
  -6  -4  14     1321.33     1212.11     60.14 o
  -5  -4  14      700.99      710.27     51.51 o
  -4  -4  14       49.30       49.38      5.20 o
  -3  -4  14     1226.13     1193.52     34.11 o
  -2  -4  14      343.32      290.12     18.20 o
  -1  -4  14      825.04      798.71     27.54 o
   0  -4  14      244.77      229.36     26.48 o
   1  -4  14       32.97       42.97      9.06 o
   2  -4  14     1137.39     1068.66     73.72 o
   3  -4  14      407.72      364.88     35.89 o
   4  -4  14      235.96      230.70     32.32 o
  -8  -3  14      315.65      304.65     22.95 o
  -7  -3  14      741.00      740.93     42.35 o
  -6  -3  14       10.67       11.04      6.87 o
  -5  -3  14     1110.90     1134.73     38.44 o
  -4  -3  14     1366.95     1392.09     48.08 o
  -3  -3  14       78.66       87.04      6.90 o
  -2  -3  14      564.39      528.31     24.35 o
  -1  -3  14        3.64        3.14      1.59 o
   0  -3  14      747.86      711.97     23.95 o
   1  -3  14      328.68      311.04     22.52 o
   2  -3  14       12.92       14.56      8.32 o
   3  -3  14      568.27      531.12     57.72 o
   4  -3  14      147.33      144.06     14.94 o
  -8  -2  14      149.86      128.58     12.39 o
  -7  -2  14      135.34      130.11     11.41 o
  -6  -2  14     1045.95     1108.37     45.55 o
  -5  -2  14      143.33      152.36     13.83 o
  -4  -2  14      236.02      239.29     17.02 o
  -3  -2  14      617.65      596.60     26.02 o
  -2  -2  14        4.51        4.44      4.11 o
  -1  -2  14     2128.48     2058.39     65.58 o
   0  -2  14       53.54       37.50      7.76 o
   1  -2  14      165.11      177.58     31.44 o
   2  -2  14      206.70      187.33     27.93 o
   3  -2  14        0.45        7.40      3.32 o
   4  -2  14      475.48      451.11     38.25 o
  -9  -1  14       58.52       75.70      9.61 o
  -8  -1  14      477.51      497.14     26.94 o
  -7  -1  14      170.58      191.21     16.94 o
  -6  -1  14      408.16      424.96     37.72 o
  -5  -1  14      732.99      695.78     28.19 o
  -4  -1  14        4.14        8.00      2.09 o
  -3  -1  14      934.75      919.28     58.33 o
  -2  -1  14     2091.67     1986.58     46.29 o
  -1  -1  14      128.14      122.05      8.50 o
   1  -1  14      165.58      135.32     27.99 o
   2  -1  14       91.45       93.39     10.91 o
   3  -1  14      144.29      141.47     13.85 o
   4  -1  14       14.81       29.93      6.71 o
  -9   0  14      320.30      328.66     41.35 o
  -8   0  14       38.97       48.26      8.71 o
  -7   0  14      720.31      776.44     61.01 o
  -6   0  14      441.44      433.05     42.81 o
  -5   0  14      277.24      279.77     22.23 o
  -4   0  14      413.82      418.21     28.69 o
  -3   0  14      131.26      152.20      8.80 o
  -2   0  14     1033.29     1039.28     35.92 o
  -1   0  14      159.29      158.47     14.22 o
   0   0  14       82.37       57.18     18.99 o
   1   0  14     1405.84     1377.10     58.35 o
   2   0  14      846.60      936.39     74.37 o
   3   0  14      187.21      188.06     23.40 o
  -9   1  14       11.44       10.66      4.36 o
  -8   1  14      458.28      461.35     36.66 o
  -7   1  14        1.39       14.06      5.55 o
  -6   1  14      430.77      440.70     47.70 o
  -5   1  14      602.46      611.61     28.92 o
  -4   1  14      426.41      430.36     31.01 o
  -3   1  14     1125.47     1069.13     39.88 o
  -2   1  14       37.57       35.41      6.60 o
  -1   1  14      439.03      429.49     21.26 o
   0   1  14      353.70      396.19     50.23 o
   1   1  14       16.85       19.14      8.75 o
   2   1  14      898.96     1052.72     89.12 o
   3   1  14       90.68       95.69     10.62 o
  -9   2  14      317.96      368.91     36.93 o
  -8   2  14        0.42       12.77      3.66 o
  -7   2  14      802.12      874.19     51.20 o
  -6   2  14       54.45       47.19      6.14 o
  -5   2  14      266.00      296.36     24.21 o
  -4   2  14      764.18      687.32     30.78 o
  -3   2  14       45.80       46.41      4.89 o
  -2   2  14       60.80       65.61      6.88 o
  -1   2  14       47.79       49.84      7.48 o
   0   2  14      510.50      545.47     55.58 o
   1   2  14      476.69      534.39     66.76 o
   2   2  14      115.85       90.24     17.92 o
   3   2  14      153.97      174.57     18.75 o
  -9   3  14      273.41      261.61     29.97 o
  -8   3  14      141.69      131.53     17.98 o
  -7   3  14      127.15      111.76      9.06 o
  -6   3  14      882.91      976.31     47.74 o
  -5   3  14      185.81      189.40     16.40 o
  -4   3  14      279.61      319.69     18.10 o
  -3   3  14      190.18      222.86     14.23 o
  -2   3  14       28.87       19.08      3.87 o
  -1   3  14      581.77      557.07     40.67 o
   0   3  14       86.36       85.51     11.30 o
   1   3  14      779.21      794.46     56.92 o
   2   3  14      424.99      483.29     56.16 o
  -9   4  14        9.82       17.15      6.34 o
  -8   4  14      583.36      634.75     32.82 o
  -7   4  14       38.60       39.58      9.47 o
  -6   4  14       70.37       71.35      6.54 o
  -5   4  14      519.26      534.18     29.34 o
  -4   4  14       13.03       15.06      9.34 o
  -3   4  14     1097.05     1191.42    143.31 o
  -2   4  14      751.61      758.91     66.50 o
  -1   4  14        1.93        6.58      3.36 o
   0   4  14      547.19      631.91     43.96 o
   1   4  14       86.92       80.07     14.42 o
  -8   5  14      212.39      198.01     12.70 o
  -7   5  14      204.85      231.86     17.07 o
  -6   5  14      527.38      571.19     45.79 o
  -5   5  14       70.85       78.50      8.05 o
  -4   5  14      328.94      377.52     32.03 o
  -3   5  14      320.13      370.58     32.20 o
  -2   5  14      270.48      260.75     23.77 o
  -1   5  14      373.83      407.97     24.36 o
   0   5  14       32.34       39.42      9.56 o
   1   5  14      257.59      325.19     41.02 o
  -8   6  14      739.64      815.51     49.94 o
  -7   6  14      108.03      111.50     10.76 o
  -6   6  14       85.64      108.92     10.43 o
  -5   6  14      380.01      380.86     20.19 o
  -4   6  14      248.53      263.59     23.94 o
  -3   6  14      485.71      519.54     31.63 o
  -2   6  14      482.70      492.95     43.92 o
  -1   6  14      550.78      560.58     82.89 o
   0   6  14     1151.21     1268.88    107.52 o
  -7   7  14      810.18      917.11     66.25 o
  -6   7  14       75.08       70.69      6.79 o
  -5   7  14      459.32      478.00     31.21 o
  -4   7  14      641.54      676.00     35.75 o
  -3   7  14       13.58       15.16      4.34 o
  -2   7  14      476.79      463.63     89.63 o
  -6   8  14      561.20      550.78     58.88 o
  -5   8  14      167.53      170.32     15.07 o
  -4   8  14      312.02      307.96     24.51 o
  -2  -9  15       27.30       42.52      5.57 o
  -1  -9  15      188.84      189.18     14.41 o
   0  -9  15       37.39       46.01      6.24 o
   1  -9  15      416.53      439.98     57.06 o
  -4  -8  15      156.23      130.59     10.79 o
  -3  -8  15      221.46      198.80     15.16 o
  -2  -8  15       63.95       80.01      8.92 o
  -1  -8  15      398.54      321.80     24.87 o
   0  -8  15      242.18      263.18     35.16 o
   1  -8  15      289.51      293.03     38.69 o
   2  -8  15      348.64      326.25     40.13 o
  -5  -7  15      632.45      624.14     74.29 o
  -4  -7  15       62.02       62.91      8.62 o
  -3  -7  15      356.40      294.72     24.98 o
  -2  -7  15      671.00      603.16     36.31 o
  -1  -7  15      100.88       98.04      9.03 o
   0  -7  15      483.58      443.52     14.85 o
   1  -7  15       31.20       28.76      6.76 o
   2  -7  15      348.46      280.44     34.37 o
   3  -7  15      116.81      133.49     14.99 o
  -6  -6  15      625.34      552.11     44.45 o
  -5  -6  15       97.88       97.97     16.25 o
  -4  -6  15      220.32      201.65     18.70 o
  -3  -6  15       11.37        9.20      7.11 o
  -2  -6  15      707.26      669.31     47.00 o
  -1  -6  15      312.39      297.28     32.49 o
   0  -6  15       27.01       24.82      5.43 o
   1  -6  15      369.01      315.36     58.93 o
   2  -6  15      656.40      692.91     19.79 o
   3  -6  15      115.07      143.24     19.50 o
  -6  -5  15      179.34      154.42      9.78 o
  -5  -5  15      381.54      420.35     19.58 o
  -4  -5  15       85.76       70.19      6.03 o
  -3  -5  15      282.85      261.88     21.16 o
  -2  -5  15      384.24      346.46     28.67 o
  -1  -5  15      302.45      278.86     22.34 o
   0  -5  15     1028.45     1013.85     45.86 o
   1  -5  15       39.58       29.21     10.29 o
   2  -5  15      266.29      229.96     30.85 o
   3  -5  15      793.36      850.10     85.59 o
  -7  -4  15      873.99      790.10     55.63 o
  -6  -4  15       58.76       58.39      7.17 o
  -5  -4  15        0.88        6.80      3.52 o
  -4  -4  15       50.07       50.35      7.39 o
  -3  -4  15       22.08       29.78      5.20 o
  -2  -4  15      809.60      774.96     38.78 o
  -1  -4  15      172.57      138.48     18.96 o
   0  -4  15      639.49      553.31     78.97 o
   1  -4  15      777.16      810.41     74.76 o
   2  -4  15      146.66      113.93     22.98 o
   3  -4  15      900.55      798.36     62.45 o
  -7  -3  15        1.68        8.95      3.97 o
  -6  -3  15      860.33      821.16     55.21 o
  -5  -3  15      326.49      293.39     21.63 o
  -4  -3  15       62.15       53.03      5.89 o
  -3  -3  15      137.33      110.74     12.57 o
  -2  -3  15        9.60        8.19      2.86 o
  -1  -3  15     1005.59      956.55     43.48 o
   0  -3  15      337.76      286.20     26.35 o
   1  -3  15      156.73      159.67     27.61 o
   2  -3  15      853.34      888.95     32.68 o
   3  -3  15       95.34       83.28      7.79 o
  -8  -2  15      514.54      479.06     38.57 o
  -7  -2  15      386.00      375.38     26.19 o
  -6  -2  15        0.16        2.93      3.79 o
  -5  -2  15     1701.52     1466.71    105.22 o
  -4  -2  15       79.38       59.84      7.32 o
  -3  -2  15      662.98      595.26     24.15 o
  -2  -2  15      733.01      683.03     22.00 o
  -1  -2  15      299.20      273.74     28.57 o
   0  -2  15      573.67      524.20     42.93 o
   1  -2  15      428.46      363.51     43.48 o
   2  -2  15      238.43      228.80     34.13 o
   3  -2  15      395.73      372.39     50.29 o
  -8  -1  15       13.24       23.81      8.71 o
  -7  -1  15      492.51      511.98     29.82 o
  -6  -1  15      699.19      652.66     47.97 o
  -5  -1  15       21.02       27.04      7.06 o
  -4  -1  15      540.66      535.03     39.27 o
  -3  -1  15      963.47      999.37     63.58 o
  -2  -1  15        3.52        8.83      2.77 o
  -1  -1  15      795.43      762.28    103.99 o
   0  -1  15       10.72        8.83      8.93 o
   1  -1  15     1948.60     1529.38     70.79 o
   2  -1  15      884.15     1053.70     55.55 o
   3  -1  15        0.47        4.66      2.90 o
  -8   0  15      626.60      647.33    101.69 o
  -7   0  15       73.51       72.47     10.07 o
  -6   0  15      296.77      342.86     32.53 o
  -5   0  15      600.71      584.42     44.44 o
  -4   0  15      204.77      211.86     14.27 o
  -3   0  15     3037.38     3188.68     95.99 o
  -2   0  15      916.13      880.01     38.08 o
  -1   0  15      281.65      292.00     28.62 o
   0   0  15     1656.27     1686.20     49.82 o
   1   0  15     1009.49     1092.71     78.06 o
   2   0  15     1179.81     1448.41    114.67 o
   3   0  15      319.17      417.05     50.46 o
  -8   1  15       18.30       16.08      4.78 o
  -7   1  15      827.42      844.53     44.59 o
  -6   1  15      347.22      360.30     31.71 o
  -5   1  15      360.56      433.75     27.15 o
  -4   1  15     4343.52     4418.77     87.41 o
  -3   1  15        2.37        7.19      7.31 o
  -2   1  15     1460.73     1492.87     44.40 o
  -1   1  15      447.99      478.53     28.29 o
   0   1  15        2.54       16.69      7.31 o
   1   1  15     1120.04     1078.32     62.25 o
   2   1  15      782.01      782.48     94.06 o
  -8   2  15      836.61      896.12     62.41 o
  -7   2  15        7.88        7.34      7.26 o
  -6   2  15     1390.88     1436.45     56.71 o
  -5   2  15     1438.44     1469.06     30.99 o
  -4   2  15      299.66      288.31     18.33 o
  -3   2  15     2076.76     2017.37     89.95 o
  -2   2  15      321.79      339.21     22.35 o
  -1   2  15      557.91      507.60     43.49 o
   0   2  15     1532.03     1713.60    132.40 o
   1   2  15        4.05       21.88      9.60 o
   2   2  15      266.47      221.47     26.95 o
  -8   3  15      128.01      129.04     11.91 o
  -7   3  15      988.13     1104.98     58.75 o
  -6   3  15       17.99       33.12      7.57 o
  -5   3  15      836.04      878.99     38.25 o
  -4   3  15      348.47      371.92     28.65 o
  -3   3  15       61.56       53.79      5.28 o
  -2   3  15     2248.11     2167.80     75.39 o
  -1   3  15      459.70      459.76     28.48 o
   0   3  15      850.94      850.01     78.08 o
   1   3  15      530.31      601.46     95.00 o
  -8   4  15      397.22      396.05     32.64 o
  -7   4  15        3.82       21.28      4.40 o
  -6   4  15      711.21      711.76     28.84 o
  -5   4  15      180.52      195.71     15.92 o
  -4   4  15      805.71      857.03     50.16 o
  -3   4  15     1410.48     1385.43     40.96 o
  -2   4  15      389.09      383.66     27.66 o
  -1   4  15      438.58      479.29     29.78 o
   0   4  15      265.66      255.51     34.56 o
  -8   5  15      487.09      502.50     28.77 o
  -7   5  15      847.91      852.68     55.14 o
  -6   5  15       23.84       14.05      2.45 o
  -5   5  15      943.54      953.49     53.64 o
  -4   5  15      172.66      182.82     15.31 o
  -3   5  15      223.99      246.60     17.70 o
  -2   5  15      579.34      620.62     31.66 o
  -1   5  15       48.10       48.60      6.95 o
  -7   6  15      323.89      338.46     21.64 o
  -6   6  15      323.56      376.51     31.38 o
  -5   6  15       81.37       83.39      7.14 o
  -4   6  15      278.01      294.45     24.52 o
  -3   6  15      345.10      317.31     26.31 o
  -2   6  15        0.87        7.34      3.43 o
  -5   7  15      651.35      688.05     41.67 o
  -4   7  15       78.06       63.57      9.39 o
  -2  -8  16      985.49      973.92     53.73 o
  -1  -8  16      344.52      300.25     32.78 o
   0  -8  16       73.65       55.92      9.14 o
  -4  -7  16      211.21      220.27     23.69 o
  -3  -7  16      650.96      603.06     46.51 o
  -2  -7  16       12.11       17.94      4.88 o
  -1  -7  16     1115.61     1118.11     47.20 o
   0  -7  16      313.02      284.54     40.77 o
   1  -7  16      120.71      104.05     18.42 o
  -5  -6  16      841.43      781.73     46.15 o
  -4  -6  16        7.51        8.35      2.89 o
  -3  -6  16      900.96      773.23     26.86 o
  -2  -6  16     1029.10      961.16     52.62 o
  -1  -6  16        0.34        5.42      2.86 o
   0  -6  16     1007.54      962.21     55.37 o
   1  -6  16      767.96      691.61     50.87 o
   2  -6  16       25.72       23.93      9.01 o
  -6  -5  16      602.16      611.59     47.34 o
  -5  -5  16        4.64       10.87      4.76 o
  -4  -5  16      715.68      692.30     18.98 o
  -3  -5  16      151.07      120.68     11.92 o
  -2  -5  16      391.90      353.23     33.31 o
  -1  -5  16      641.14      567.52     37.08 o
   0  -5  16       11.04       14.37      5.14 o
   1  -5  16      126.79      114.74     18.34 o
   2  -5  16      587.14      597.88     53.13 o
  -6  -4  16      158.90      149.28     13.40 o
  -5  -4  16      955.31      933.46     38.91 o
  -4  -4  16      230.24      214.50     17.80 o
  -3  -4  16      689.36      672.42     40.20 o
  -2  -4  16      538.98      469.28     34.07 o
  -1  -4  16      286.14      200.36     20.53 o
   0  -4  16      497.47      490.05     51.71 o
   1  -4  16      378.32      262.35     38.21 o
   2  -4  16       68.23       46.01      9.32 o
  -7  -3  16      851.38      876.93     58.20 o
  -6  -3  16       21.09       23.89     11.30 o
  -5  -3  16      611.73      592.56     38.09 o
  -4  -3  16     1273.24     1314.47     51.98 o
  -3  -3  16       97.35       83.82      8.48 o
  -2  -3  16      789.91      747.17     58.78 o
  -1  -3  16      559.55      457.81     32.41 o
   0  -3  16      162.11       97.39     20.92 o
   1  -3  16      413.56      378.30     35.05 o
   2  -3  16      554.97      548.43     44.92 o
  -7  -2  16       74.67       77.92      7.45 o
  -6  -2  16      798.02      813.87     40.08 o
  -5  -2  16      240.36      259.21     23.05 o
  -4  -2  16      204.03      173.85     16.38 o
  -3  -2  16      909.18      874.54     42.55 o
  -2  -2  16      153.03      160.67     15.73 o
  -1  -2  16        7.04        3.91      4.99 o
   0  -2  16      811.57      894.32     93.03 o
   1  -2  16      333.30      328.03     31.42 o
   2  -2  16      194.17      173.66     21.33 o
  -7  -1  16      761.02      733.07     68.19 o
  -6  -1  16       61.34       64.77     10.79 o
  -5  -1  16      407.99      347.08     45.13 o
  -4  -1  16      700.13      672.65     50.59 o
  -3  -1  16      107.44      108.75     10.64 o
  -2  -1  16      558.84      572.97     59.03 o
  -1  -1  16       47.65       39.98      7.60 o
   0  -1  16      159.02      161.31     25.12 o
   1  -1  16     1651.70     1829.82    148.38 o
   2  -1  16       41.20       44.93      7.67 o
  -8   0  16      476.54      529.43     38.62 o
  -7   0  16      117.99      118.21     12.80 o
  -6   0  16      435.31      442.59     32.13 o
  -5   0  16      902.83      946.29     74.08 o
  -4   0  16      208.91      191.70     14.49 o
  -3   0  16      348.67      329.79     25.42 o
  -2   0  16      244.54      233.02     28.94 o
  -1   0  16      678.70      671.91     65.24 o
   0   0  16      240.24      234.76     28.77 o
   1   0  16       46.87       44.14      6.90 o
   2   0  16      408.96      412.15     49.86 o
  -8   1  16      310.53      329.32     24.14 o
  -7   1  16      269.76      332.17     24.95 o
  -6   1  16       85.41       73.61      8.07 o
  -5   1  16     1236.43     1211.30     73.96 o
  -4   1  16      806.94      715.60     37.51 o
  -3   1  16      106.01       83.84      9.93 o
  -2   1  16        2.46       10.57      2.77 o
  -1   1  16       45.44       48.97      8.69 o
   0   1  16      469.60      462.41     39.22 o
   1   1  16       70.56       84.00     10.31 o
  -8   2  16        0.17       15.21      5.98 o
  -7   2  16       21.20       13.27     10.87 o
  -6   2  16      540.55      570.11     32.70 o
  -5   2  16      289.15      278.99     21.47 o
  -4   2  16      213.03      200.14     14.88 o
  -3   2  16       23.02       14.27      8.00 o
  -2   2  16      242.09      228.60     23.58 o
  -1   2  16      122.34      112.66     24.07 o
   0   2  16       32.69       30.51      8.74 o
   1   2  16       74.74       90.46     14.72 o
  -7   3  16       32.33       58.77      6.19 o
  -6   3  16      312.44      335.17     19.33 o
  -5   3  16      115.86      126.16      9.11 o
  -4   3  16       97.78       93.96      9.14 o
  -3   3  16     1055.24     1100.21     42.59 o
  -2   3  16      742.73      740.26     20.51 o
  -1   3  16      266.01      276.00     27.12 o
   0   3  16       69.61       58.43     10.02 o
  -7   4  16      195.12      215.34     13.96 o
  -6   4  16        4.20       17.50      7.16 o
  -5   4  16      654.34      664.47     36.70 o
  -4   4  16      147.89      161.58     12.63 o
  -3   4  16       88.41       82.57      8.24 o
  -2   4  16     1158.48     1184.34     55.47 o
  -1   4  16      177.28      174.64     13.97 o
  -6   5  16      111.72      100.05      6.74 o
  -5   5  16       17.94       19.43      4.08 o
  -4   5  16      433.86      405.22     29.04 o
  -3   5  16       79.10       82.13      7.40 o
  -2   5  16      230.57      197.26     17.20 o
  -4  -6  17       69.87       65.32      9.64 o
  -3  -6  17       37.98       26.91      6.18 o
  -2  -6  17        4.90        8.92      2.90 o
  -1  -6  17      931.92      889.90     47.13 o
   0  -6  17       83.48       63.78     10.92 o
  -5  -5  17      550.27      502.61     53.04 o
  -4  -5  17      685.20      634.76     65.48 o
  -3  -5  17       50.65       41.34      9.95 o
  -2  -5  17      277.03      199.07     17.65 o
  -1  -5  17       59.16       34.63      5.07 o
   0  -5  17      953.68      925.15     65.36 o
   1  -5  17      266.57      190.82     31.06 o
  -5  -4  17       53.12       40.89     13.24 o
  -4  -4  17      717.98      658.05     51.73 o
  -3  -4  17       67.50       42.77      7.96 o
  -2  -4  17      477.50      372.19    108.55 o
   0  -4  17       25.88        4.14      3.39 o
  -6  -3  17      371.70      340.40     28.64 o
  -5  -3  17      111.15       99.77      7.65 o
  -4  -3  17        0.10        2.70      3.31 o
  -3  -3  17      411.07      386.13     43.49 o
  -2  -3  17      191.74      126.28     20.13 o
  -6  -2  17        0.91       18.36      8.51 o
  -5  -2  17      238.22      225.56     22.63 o
  -4  -2  17      245.88      204.49     25.16 o
  -3  -2  17       39.84       26.29      4.23 o
  -2  -2  17      569.57      491.21     27.95 o
  -1  -2  17      495.77      564.37    159.97 o
   0  -2  17       59.19       72.81     11.37 o
   1  -2  17     1189.19     1364.03    118.87 o
  -6  -1  17      312.97      309.32     30.42 o
  -5  -1  17      550.41      528.16     32.97 o
  -4  -1  17      564.61      510.56     41.65 o
  -3  -1  17      402.17      382.16     23.03 o
  -2  -1  17      205.35      200.16     26.65 o
  -1  -1  17      635.23      734.31     65.32 o
   0  -1  17     1640.25     1827.55    159.97 o
   1  -1  17       66.95       60.88     11.04 o
  -7   0  17      315.58      314.97     28.54 o
  -6   0  17        4.87       12.15      5.61 o
  -5   0  17     1081.17     1110.01     57.82 o
  -4   0  17      220.20      222.89     13.69 o
  -3   0  17      247.14      236.51     14.77 o
  -2   0  17     1328.44      858.36     20.37 o
  -1   0  17       24.39       52.79     12.71 o
   0   0  17      561.93      590.19     63.18 o
  -7   1  17      268.46      275.06     21.05 o
  -6   1  17      514.07      524.92     41.53 o
  -5   1  17        1.37       14.03      3.72 o
  -4   1  17      364.29      397.21     22.01 o
  -3   1  17      610.16      614.39     31.62 o
  -2   1  17        0.41        8.95      7.19 o
  -1   1  17      920.33      941.70    113.35 o
   0   1  17        6.04      -11.50      7.67 o
  -6   2  17      201.95      182.71     14.75 o
  -5   2  17      891.29      952.40     50.52 o
  -4   2  17      429.00      439.91     26.81 o
  -3   2  17     1094.63     1076.15     39.67 o
  -2   2  17     1950.86     1895.95    115.51 o
  -1   2  17       87.03       76.76     13.02 o
  -6   3  17     1374.60     1379.34     98.83 o
  -5   3  17      230.35      218.10     13.36 o
  -4   3  17     1413.72     1278.03     59.73 o
  -3   3  17      395.31      351.61     24.71 o
  -2   3  17      531.64      484.50     41.00 o
  -5   4  17      629.07      632.62     33.71 o
  -4   4  17        2.61       12.22      6.56 o
  -3  -4  18      306.73      244.62     32.55 o
  -2  -4  18      681.09      631.93     46.23 o
  -4  -3  18      414.94      376.00     43.17 o
  -3  -3  18      483.64      385.79     50.55 o
  -5  -2  18      497.21      425.84     31.42 o
  -4  -2  18       18.46       22.19      6.18 o
  -3  -2  18      177.48      162.28     19.63 o
  -5  -1  18      240.34      227.77     17.21 o
  -4  -1  18      870.91      806.19     54.35 o
  -3  -1  18        2.32        4.52      7.40 o
  -2  -1  18       54.21       47.66     13.28 o
  -1  -1  18      853.43      960.47     78.79 o
  -5   0  18      208.87      198.50     22.37 o
  -4   0  18       41.57       38.34      7.75 o
  -3   0  18      378.56      360.90     40.62 o
  -2   0  18      133.81       82.50     10.69 o
  -5   1  18      105.84       87.04      9.37 o
  -4   1  18      120.74      115.54      8.26 o
  -3   1  18       26.67       24.38      4.22 o
 
